# Supplementary material for: Low-dose salinomycin induces anti-leukemic responses in AML and MLL
Source: Oncotarget. 2016 Sep 6;7(45):73448–61. doi: 10.18632/oncotarget.11866 (PMC5341990; doi:10.18632/oncotarget.11866)
Supplement: Supplementary file 2 [file oncotarget-07-73448-s002.xlsx]

## Sheet: GEORawMatrix
IlluminaID	SYMBOL	GENENAME	ENTREZID	PROBEQUALITY	DMSO-A	Sal.75-A	Sal.100-A	DMSO-B	Sal.75-B	Sal.100-B	DMSO-C	Sal.75-C	Sal.100-C
ILMN_2659724	Gpr135	G protein-coupled receptor 135	238252	Perfect	7.29047	7.12418	7.13873	7.23316	7.39824	7.23364	7.0268	7.11776	6.88026
ILMN_2706226	Olfr811	olfactory receptor 811	258545	Perfect	6.19839	6.14619	5.98531	6.10892	6.19978	5.83186	6.17749	6.0734	5.894
ILMN_1217123	Ikzf2	IKAROS family zinc finger 2	22779	Perfect	9.83736	9.5474	9.77247	9.87944	9.73412	9.70246	9.63493	9.73198	9.40834
ILMN_2780205	Ctnna1	catenin (cadherin associated protein), alpha 1	12385	Perfect	5.86957	6.17233	6.4516	5.77016	6.38804	6.03714	5.97731	6.11567	6.38356
ILMN_2713160	Rtcd1	RNA 3'-terminal phosphate cyclase	66368	Perfect	7.13189	7.25104	7.18886	7.33836	7.21426	7.33739	6.78392	6.918	6.89547
ILMN_2650094	Krtap12-1	keratin associated protein 12-1	16694	Perfect	6.33433	6.12403	6.10508	6.29348	5.89027	5.74073	5.99009	6.04793	6.15526
ILMN_2703479	Cyp3a16	cytochrome P450, family 3, subfamily a, polypeptide 16	13114	Perfect	6.7491	7.13189	7.35977	6.92886	7.22128	7.19217	6.4606	6.58679	6.56996
ILMN_2952493	Gm428	NA	NA	Perfect	6.1162	6.13943	6.113	5.9776	5.80746	6.20945	6.00102	5.94222	6.12754
ILMN_2731592	Strada	STE20-related kinase adaptor alpha	72149	Perfect	6.90506	6.64558	6.5124	6.69624	6.34529	6.26491	7.02123	6.93246	7.29047
ILMN_2729743	Slc38a10	solute carrier family 38, member 10	72055	Perfect	6.53173	6.49813	6.54438	6.45826	6.1841	6.56499	6.22034	6.21761	6.33085
ILMN_1252621	Itfg2	integrin alpha FG-GAP repeat containing 2	101142	Perfect	6.38849	6.25873	5.99119	6.28037	6.11418	5.74685	6.18515	6.18487	6.16751
ILMN_3162407	Zfp36	zinc finger protein 36	22695	Perfect	6.53594	6.68085	6.86773	6.5871	6.56499	7.07191	6.55348	6.70935	6.38155
ILMN_2692952	Fam166b	family with sequence similarity 166, member B	329831	Perfect	6.38545	6.23373	6.20826	6.37895	6.18095	6.11368	6.12754	6.5612	6.887
ILMN_2910076	BC051665	cDNA sequence BC051665	218275	Perfect	6.01845	5.96099	5.88257	5.95203	5.65795	6.11903	5.82164	5.88496	5.80413
ILMN_2718462	Rnf215	ring finger protein 215	71673	Perfect	7.58818	7.69385	7.80351	8.01543	7.85195	8.23383	7.4915	7.73373	7.38361
ILMN_2882078	Phf13	PHD finger protein 13	230936	Perfect	9.80537	9.72218	9.89964	9.81199	9.88913	9.80892	9.92502	9.65912	9.64277
ILMN_2724039	Hoxa6	homeobox A6	15403	Perfect	6.08258	6.32302	5.96766	6.06582	6.1708	6.01845	6.00886	6.01007	6.13248
ILMN_2965621	Ankrd34b	ankyrin repeat domain 34B	218440	Perfect	10.9223	10.907	10.559	10.69	10.4184	10.3443	11.1011	11.3241	11.6487
ILMN_1241452	Prkd3	protein kinase D3	75292	Perfect	6.82737	6.61911	6.36351	7.12923	6.47306	6.30399	7.73552	7.12254	6.87797
ILMN_2834728	Prkd3	protein kinase D3	75292	Perfect	10.1879	10.0521	10.0224	10.1573	10.0092	9.88057	9.2248	9.49762	9.42078
ILMN_1221007	Prkd3	protein kinase D3	75292	Perfect	10.3077	10.4833	10.3483	10.4873	10.4229	10.3994	10.8126	10.7204	10.6776
ILMN_2892507	Fut4	fucosyltransferase 4	14345	Perfect	6.03557	6.14014	6.09054	6.36819	6.19921	6.07922	6.31388	6.31901	5.99293
ILMN_2598594	Cct8l1	chaperonin containing TCP1, subunit 8 (theta)-like 1	242891	Perfect	6.34507	6.56312	6.73969	6.25607	6.78057	6.60903	6.01417	6.03816	6.46941
ILMN_2967455	Ppp1r13b	protein phosphatase 1, regulatory (inhibitor) subunit 13B	21981	Perfect	6.0371	5.73246	5.94801	5.84619	5.82398	6.19844	6.263	5.89843	6.11122
ILMN_1237626	Ppp1r13b	protein phosphatase 1, regulatory (inhibitor) subunit 13B	21981	Perfect	6.16399	5.93851	5.81782	6.11551	6.10522	6.09591	6.02316	5.81015	6.19951
ILMN_2732718	Ppp1r13b	protein phosphatase 1, regulatory (inhibitor) subunit 13B	21981	Perfect	10.3015	10.1218	10.2547	10.3015	10.1607	10.5695	9.82991	9.90398	9.46566
ILMN_2658795	E2f7	E2F transcription factor 7	52679	Perfect	6.30475	6.20114	5.75416	6.35932	5.99235	5.72023	6.70315	6.38835	6.41554
ILMN_1226659	Sult3a1	sulfotransferase family 3A, member 1	57430	Perfect	6.05382	5.79844	6.41291	5.83381	5.8985	6.21692	5.98531	6.04924	5.82373
ILMN_1230278	Cxcl5	chemokine (C-X-C motif) ligand 5	20311	Perfect	7.04406	6.71318	6.95845	6.94214	6.92724	6.55158	6.14688	6.46129	6.46115
ILMN_2769925	Alk	anaplastic lymphoma kinase	11682	Perfect	6.1363	6.14455	6.13786	6.00288	6.28837	6.86919	6.35782	5.95882	6.33405
ILMN_1236889	Selp	selectin, platelet	20344	Perfect	7.51232	7.57572	7.07845	7.42498	7.18426	7.0014	7.45538	7.29306	7.50935
ILMN_3001341	Cnnm1	cyclin M1	83674	Perfect	7.98408	8.25468	8.0538	8.04231	8.20648	7.90626	7.96634	7.8752	7.96018
ILMN_2657394	Cnnm1	cyclin M1	83674	Perfect	9.07993	9.17954	9.13333	9.15719	9.10142	9.16222	8.80068	8.8957	8.68383
ILMN_1250628	Xrcc6bp1	XRCC6 binding protein 1	68876	Perfect	9.11684	8.64135	8.89517	9.17561	9.01656	9.19016	9.44321	9.13283	8.79258
ILMN_2627217	Pi4k2b	phosphatidylinositol 4-kinase type 2 beta	67073	Perfect	6.36121	6.16313	6.43266	6.12398	6.30863	5.92407	6.13202	5.96155	6.05037
ILMN_2594897	Pi4k2b	phosphatidylinositol 4-kinase type 2 beta	67073	Perfect	6.46965	6.32577	5.96954	6.09206	6.43702	6.38155	6.15277	6.14355	6.103
ILMN_1245424	Ppat	phosphoribosyl pyrophosphate amidotransferase	231327	Perfect	8.2664	8.25432	8.35817	8.55772	8.46323	8.71105	8.64621	8.28037	8.02516
ILMN_2700728	Mageb18	melanoma antigen family B, 18	215641	Perfect	9.7947	10.1731	9.86617	10.0674	9.96756	9.81308	10.1087	10.1206	10.2311
ILMN_1227431	Vmn1r227	vomeronasal 1 receptor 227	171229	Perfect	7.32089	7.41095	6.90652	7.08696	7.3298	6.77706	8.44183	7.99248	8.10436
ILMN_2599917	9530053A07Rik	NA	NA	Perfect	8.17591	8.00111	8.08086	7.90421	7.9257	8.35493	8.00536	8.17916	8.1369
ILMN_2924299	Zbtb3	zinc finger and BTB domain containing 3	75291	Perfect	6.17063	6.09947	6.12571	6.20697	6.01105	6.60625	5.9351	6.20379	5.93622
ILMN_2809571	Tmem136	transmembrane protein 136	235300	Perfect	11.3884	11.2964	11.4038	11.4752	11.5194	11.5628	11.6735	11.4411	11.4242
ILMN_2738707	Anubl1	zinc finger, AN1-type domain 4	67492	Perfect	6.00756	6.02202	6.01639	5.86183	6.22276	5.63702	5.94118	5.79954	5.98697
ILMN_2866276	Csf2ra	colony stimulating factor 2 receptor, alpha, low-affinity (granulocyte-macrophage)	12982	Perfect	7.24772	7.1185	7.07191	7.14147	7.29555	7.03433	7.05045	7.2677	7.11915
ILMN_2628647	Ddc	dopa decarboxylase	13195	Perfect	6.18533	6.01798	6.08526	6.18243	6.09304	6.18948	6.10057	6.03268	6.81576
ILMN_2964728	Cyb5rl	cytochrome b5 reductase-like	230582	Perfect	7.51188	7.31775	7.76005	7.79204	7.69717	7.82246	8.33035	7.82679	7.64943
ILMN_2696207	Pcdhb21	protocadherin beta 21	93892	Perfect	6.82954	7.41646	6.5968	6.94253	6.89062	6.3757	7.26921	7.77494	7.77616
ILMN_2697012	Dact2	dapper homolog 2, antagonist of beta-catenin (xenopus)	240025	Perfect	10.2884	10.2301	10.2229	10.261	10.1379	10.1497	10.3642	10.1761	10.0549
ILMN_2669958	Bcas3	breast carcinoma amplified sequence 3	192197	Perfect	6.38237	6.33174	5.87343	6.04619	6.27725	6.18528	6.10186	5.97935	6.10009
ILMN_1219309	4930404H21Rik	testis expressed 36	73808	Perfect	5.87931	6.16546	5.89913	6.01835	6.17799	6.70115	6.06343	5.96294	5.92344
ILMN_2762745	Pias2	protein inhibitor of activated STAT 2	17344	Perfect	6.33722	6.35025	6.5753	6.67123	6.50584	6.55298	6.25034	6.34865	6.2437
ILMN_2664681	Pias2	protein inhibitor of activated STAT 2	17344	Perfect	10.5865	10.5022	10.4122	10.5295	10.6145	10.3046	10.5301	10.5371	10.7358
ILMN_2919869	Olfr1436	olfactory receptor 1436	258682	Perfect	7.50935	7.01605	7.09931	7.45864	7.1188	7.15024	6.82086	6.88222	6.65956
ILMN_2639092	Olfr1436	olfactory receptor 1436	258682	Good	6.95905	6.868	7.5621	7.09542	7.17134	7.16152	7.44162	7.53624	7.60001
ILMN_1232766	Sccpdh	saccharopine dehydrogenase (putative)	109232	Perfect	8.50113	8.33597	8.38595	8.34823	8.22194	8.41971	8.15452	8.20196	7.88105
ILMN_2589403	Npdc1	neural proliferation, differentiation and control 1	18146	Perfect	6.79926	6.33478	6.44726	6.60489	6.5555	6.68666	7.49646	7.24328	7.35249
ILMN_2632092	Ppp1r9a	protein phosphatase 1, regulatory (inhibitor) subunit 9A	243725	Perfect	9.17258	9.29267	8.81291	8.52834	8.42581	8.39337	9.37805	9.28461	9.48667
ILMN_1254473	Ypel4	yippee-like 4 (Drosophila)	241525	Perfect	7.01799	6.88026	7.12741	6.89547	6.78119	6.87392	6.35665	6.47935	6.54385
ILMN_1246452	Dcaf5	DDB1 and CUL4 associated factor 5	320808	Perfect	6.6811	6.5926	6.56059	6.3481	6.8467	6.16815	7.4218	7.0902	7.27706
ILMN_2654366	Phyhipl	phytanoyl-CoA hydroxylase interacting protein-like	70911	Perfect	6.02429	6.10286	5.8272	5.88246	6.15503	5.82872	6.15912	5.717	6.01017
ILMN_2650115	Adamtsl2	ADAMTS-like 2	77794	Perfect	6.11162	6.40533	6.53539	6.1274	5.95687	5.92515	6.06039	6.31489	6.08419
ILMN_1215331	Dicer1	dicer 1, ribonuclease type III	192119	Perfect	6.10142	5.85499	6.18075	5.90794	5.9891	5.85947	5.72613	5.90298	5.80233
ILMN_2827780	D14Ertd668e	NA	NA	Perfect****	9.60105	10.0766	10.0688	10.0436	9.99973	10.2372	9.6343	9.60579	9.90506
ILMN_2684848	D14Ertd668e	PHD finger protein 11D	219132	Perfect	5.95523	6.03315	6.04279	6.02118	5.80052	5.84035	6.1396	6.04216	5.90327
ILMN_1245063	Mrgprb1	MAS-related GPR, member B1	233231	Perfect	6.21674	6.48694	6.07478	6.29503	6.55353	6.05468	6.62036	6.29192	6.28782
ILMN_1223735	Myh8	myosin, heavy polypeptide 8, skeletal muscle, perinatal	17885	Perfect	7.00504	6.64865	6.75373	6.83268	6.90074	6.66652	7.23286	6.76086	6.96633
ILMN_1253876	Seh1l	SEH1-like (S. cerevisiae	72124	Perfect	6.32423	6.07255	6.61312	6.18515	6.50167	5.74104	5.76096	6.34004	6.23199
ILMN_1241965	Mitf	microphthalmia-associated transcription factor	17342	Perfect	9.57878	9.42673	9.47028	9.6409	9.48847	9.69008	9.50917	9.38289	9.47429
ILMN_2610771	Net1	neuroepithelial cell transforming gene 1	56349	Perfect	7.92475	7.95935	7.60184	7.79326	7.80964	7.72288	7.87952	7.59572	7.45678
ILMN_1238317	Samd12	sterile alpha motif domain containing 12	320679	Perfect	6.70735	6.49368	6.70625	6.9362	6.87263	7.12741	6.40514	6.66124	6.69693
ILMN_2663780	Cnbp	cellular nucleic acid binding protein	12785	Perfect	6.07048	6.27212	6.1426	5.93561	6.56722	6.51064	5.93349	5.76471	6.14423
ILMN_2927643	1700067K01Rik	RIKEN cDNA 1700067K01 gene	73453	Perfect	6.28201	6.38433	6.5405	6.2835	6.30306	6.22221	6.1156	6.33271	6.31082
ILMN_2605423	Ccdc97	coiled-coil domain containing 97	52132	Perfect	6.02512	6.43348	6.16616	6.2355	6.31855	6.19076	6.30614	6.47753	6.20895
ILMN_2971011	Cux2	cut-like homeobox 2	13048	Perfect	5.88034	5.91428	5.87295	5.79405	5.83822	6.05686	6.08179	5.91993	6.04735
ILMN_1234471	Cux2	cut-like homeobox 2	13048	Perfect	7.21493	6.68451	6.71423	7.01725	6.88072	6.53975	6.51763	6.57969	6.40566
ILMN_1248236	Cux2	cut-like homeobox 2	13048	Perfect	7.24097	7.3273	6.68266	6.98908	6.82635	6.45533	7.33576	6.89893	6.95628
ILMN_1236299	Lyzl6	lysozyme-like 6	69444	Perfect	5.98438	6.17177	6.12053	6.10685	6.13354	6.12783	6.15085	6.21836	6.10024
ILMN_2516844	Vmn1r193	vomeronasal 1 receptor 193	171259	Perfect	5.85403	5.96638	6.0599	6.12371	6.19159	5.97583	5.85654	5.71759	6.1057
ILMN_3093375	Ssxb2	synovial sarcoma, X member B, breakpoint 2	387132	Perfect	6.35233	6.40859	6.39233	6.4516	6.48224	5.96807	6.34333	6.23813	6.14857
ILMN_3021016	Ssxb2	synovial sarcoma, X member B, breakpoint 2	387132	Perfect	9.84517	9.88242	9.32127	9.52134	9.18014	8.75123	10.0162	9.78147	9.87395
ILMN_1238794	Sval1	seminal vesicle antigen-like 1	71578	Perfect	6.12571	6.13687	6.16162	6.29017	6.57116	6.25821	6.04883	5.80839	6.16758
ILMN_1244377	Tmem149	IGF-like family receptor 1	101883	Perfect	5.97652	5.96791	5.91357	6.12422	6.16394	5.82574	6.13937	5.84175	6.04124
ILMN_2651715	Axl	AXL receptor tyrosine kinase	26362	Perfect	6.40848	6.1642	6.34043	6.33369	6.13401	5.91521	6.39122	6.35049	6.42517
ILMN_2636143	Ifnk	interferon kappa	387510	Perfect	7.79687	7.35928	8.16322	7.82567	8.02231	8.47885	7.80964	8.07894	7.61011
ILMN_2621882	0910001L09Rik	late endosomal/lysosomal adaptor, MAPK and MTOR activator 4	66096	Perfect	5.9646	5.77762	6.12618	6.14948	6.32216	5.93632	6.06065	5.83593	6.03199
ILMN_2736360	2610002J02Rik	RIKEN cDNA 2610002J02 gene	67513	Perfect	6.32928	6.11323	6.19313	6.13274	6.22343	6.83475	6.34599	6.22783	6.25568
ILMN_2534526	Enpp7	ectonucleotide pyrophosphatase/phosphodiesterase 7	238011	Perfect	11.1514	11.7249	11.8443	11.3707	11.6345	11.7094	11.445	11.8195	12.2958
ILMN_2591570	Stk11	serine/threonine kinase 11	20869	Perfect	6.52463	6.5704	6.87596	6.38535	6.76208	6.53833	6.4763	7.26184	6.63043
ILMN_1254663	Cadm3	cell adhesion molecule 3	94332	Perfect	6.02074	6.16095	5.93809	5.79902	5.90173	5.9651	5.93301	5.91072	5.82294
ILMN_1255691	Slco1a5	solute carrier organic anion transporter family, member 1a5	108096	Perfect	6.28928	6.27081	6.01788	6.24153	6.39954	5.81008	5.80746	6.1292	6.24609
ILMN_3096982	Gpr161	G protein-coupled receptor 161	240888	Perfect	8.34951	8.17534	7.97841	8.23339	8.04184	7.85494	8.35284	8.29804	8.021
ILMN_2612125	Arhgef18	rho/rac guanine nucleotide exchange factor (GEF) 18	102098	Perfect	9.11431	9.02095	8.8957	8.99243	9.18911	9.02674	9.43358	9.15102	9.4232
ILMN_2598788	Fshb	follicle stimulating hormone beta	14308	Perfect	5.81862	6.35536	6.42568	6.13695	6.29283	5.9065	6.17738	5.98993	6.00982
ILMN_2680635	Agtr2	NA	NA	Perfect***	6.02507	6.02748	5.83688	5.89654	5.87523	6.46915	5.89935	6.13428	6.18324
ILMN_2750789	Utp6	UTP6, small subunit (SSU) processome component, homolog (yeast)	216987	Perfect	6.19557	6.19554	5.63424	6.20089	6.11504	6.0269	6.18912	5.97307	6.10419
ILMN_3161438	Olfr1028	olfactory receptor 1028	257936	Perfect	9.69885	9.35322	9.04085	9.11646	8.99294	8.60065	9.66507	9.35385	9.55073
ILMN_2634564	0610007P22Rik	TSR3 20S rRNA accumulation	68327	Perfect	10.5615	10.2034	10.7245	10.6293	10.6736	10.7365	10.7492	10.7523	10.4492
ILMN_1215157	0610007P22Rik	TSR3 20S rRNA accumulation	68327	Perfect****	7.06661	7.12692	7.14594	7.37716	7.12661	7.28088	7.58382	7.18955	7.11646
ILMN_1216623	0610007P22Rik	TSR3 20S rRNA accumulation	68327	Perfect****	5.67433	6.02267	6.06355	5.76871	5.78966	5.89843	6.09602	6.30875	6.03942
ILMN_2772117	Itln1	intelectin 1 (galactofuranose binding)	16429	Perfect	6.19784	5.91918	6.1743	5.83076	6.01383	6.07779	6.14917	5.83192	6.01196
ILMN_1235072	Gmeb2	glucocorticoid modulatory element binding protein 2	229004	Perfect	6.05414	6.23857	6.31053	6.2941	6.44046	6.04704	6.17817	6.07058	6.09597
ILMN_1242331	Gpr151	G protein-coupled receptor 151	240239	Perfect	9.91821	10.1095	10.2442	10.2574	10.4823	10.7738	10.8584	11.0277	11.105
ILMN_2629227	Olfr109	olfactory receptor 109	258832	Perfect	8.42345	8.11263	8.47606	8.63509	8.64964	8.83116	8.68997	8.38694	8.20286
ILMN_2994788	Ggt5	gamma-glutamyltransferase 5	23887	Perfect	10.0187	9.76652	9.53791	9.91483	9.74127	9.31235	9.44644	9.47028	9.23959
ILMN_2801974	Tatdn1	TatD DNase domain containing 1	69694	Perfect	11.9404	11.9678	12.2565	12.1944	12.2945	12.4498	12.0711	12.1559	12.0358
ILMN_2930242	Magea4	melanoma antigen, family A, 4	17140	Good	6.27328	6.38297	5.95612	6.28449	6.22213	6.53671	6.22115	6.41489	6.4522
ILMN_2819679	Tmem50a	transmembrane protein 50A	71817	Perfect	7.30969	6.92326	6.73477	6.94871	7.00346	6.50807	6.90813	7.03132	7.43647
ILMN_2729503	Cnot2	CCR4-NOT transcription complex, subunit 2	72068	Perfect	6.22559	6.38877	6.37611	6.54083	6.4989	6.14326	6.58646	6.7708	6.41334
ILMN_2704360	Cnot2	CCR4-NOT transcription complex, subunit 2	72068	Perfect	6.2647	6.54181	6.16877	6.40076	6.32003	6.10708	6.25716	6.40605	6.71307
ILMN_1241657	Cnot2	CCR4-NOT transcription complex, subunit 2	72068	Perfect	6.11167	6.38922	6.27056	6.22081	5.94819	5.92526	6.2188	6.11057	6.32792
ILMN_1226731	Parp2	poly (ADP-ribose) polymerase family, member 2	11546	Perfect	8.82005	8.93678	9.40608	8.85147	9.12871	9.65412	8.90444	9.1925	9.61915
ILMN_2598576	Parp2	poly (ADP-ribose) polymerase family, member 2	11546	Perfect	10.4705	10.6977	10.3033	9.84269	9.85704	9.72297	10.7761	10.5962	10.8419
ILMN_1258977	Tmem33	transmembrane protein 33	67878	Perfect	6.021	5.75537	6.04027	5.80828	6.20676	6.25964	6.06257	5.97368	6.14552
ILMN_1234558	Tmem33	transmembrane protein 33	67878	Perfect	6.32388	6.2581	7.00658	6.18336	6.40379	6.50496	6.28837	6.30245	6.10361
ILMN_1258943	Alkbh8	alkB, alkylation repair homolog 8 (E. coli)	67667	Perfect	6.54173	6.58574	6.44403	6.72971	6.48694	6.5371	6.61948	6.50005	6.5771
ILMN_3160208	Cpb1	carboxypeptidase B1 (tissue)	76703	Perfect****	6.3751	6.70645	6.1797	6.25989	6.12018	6.11158	6.4743	6.30382	6.41543
ILMN_2811562	Olfr99	olfactory receptor 99	258508	Perfect	6.50449	6.60411	6.47731	6.21986	6.60411	6.8475	6.188	6.43899	6.50096
ILMN_3162081	Wdr6	WD repeat domain 6	83669	Perfect	8.24646	8.45478	9.02381	8.38927	8.80439	9.11173	8.38877	9.00416	9.21864
ILMN_1252512	Magea9-ps	NA	NA	Perfect***	9.1313	8.88575	9.23164	9.05012	9.23862	9.34602	9.06462	9.17044	9.17561
ILMN_1216308	Zfp574	zinc finger protein 574	232976	Perfect	6.51232	6.36253	6.45489	6.67415	6.63026	6.31259	6.5726	6.65487	6.51312
ILMN_2707099	Mgl2	macrophage galactose N-acetyl-galactosamine specific lectin 2	216864	Perfect	6.64558	6.32382	6.4083	6.53036	6.5637	6.73445	6.35214	6.24116	6.04847
ILMN_1234415	Prima1	proline rich membrane anchor 1	170952	Perfect	5.87022	6.21355	6.17075	6.25382	6.16326	6.20676	6.06104	5.85259	6.1899
ILMN_2773201	Ear4	eosinophil-associated, ribonuclease A family, member 14	503847	Perfect	6.93058	6.7846	6.83023	6.84348	6.83826	7.29001	6.80115	6.7635	6.4524
ILMN_2693176	Obscn	obscurin, cytoskeletal calmodulin and titin-interacting RhoGEF	380698	Perfect	8.30701	8.60927	8.54134	8.14966	8.62444	8.66877	8.43413	8.32351	8.12726
ILMN_2913913	Unc13d	unc-13 homolog D (C. elegans)	70450	Perfect	6.39771	6.29099	6.26127	6.32577	6.46206	6.34177	6.52516	6.39394	6.56106
ILMN_2833786	Chchd2	coiled-coil-helix-coiled-coil-helix domain containing 2	14004	Perfect	6.1892	6.1765	6.2798	5.98596	6.50739	6.13597	6.2852	6.02913	5.82741
ILMN_2793616	Lin54	lin-54 homolog (C. elegans)	231506	Perfect	10.4679	10.5695	10.7023	10.6697	10.6641	10.5852	11.0465	11.3264	11.059
ILMN_2951995	9930021D14Rik	BRICHOS domain containing 5	319259	Good	6.43227	6.44437	6.53825	6.48783	6.12653	6.30546	6.55714	6.23127	6.3994
ILMN_1217009	Rab15	RAB15, member RAS oncogene family	104886	Perfect	6.08167	6.05688	6.10069	6.35157	5.95949	6.01658	5.8047	6.16424	5.97637
ILMN_2752830	Pcp4	Purkinje cell protein 4	18546	Perfect	6.8162	6.51484	6.30168	6.53577	6.61059	6.54028	7.37598	7.20591	7.27317
ILMN_2737237	Slc25a22	solute carrier family 25 (mitochondrial carrier, glutamate), member 22	68267	Perfect	6.48701	6.87999	6.84019	6.85927	6.85417	6.32216	6.89829	6.66413	6.82945
ILMN_3133448	Mfge8	milk fat globule-EGF factor 8 protein	17304	Perfect	6.01421	6.22429	5.93761	5.87802	6.37384	5.90089	6.09169	6.12182	6.34417
ILMN_2623393	Apoa1	apolipoprotein A-I	11806	Perfect	7.88917	7.78318	7.536	7.99925	7.8131	7.4022	7.62301	7.65262	7.7465
ILMN_2895862	Psmb6	proteasome (prosome, macropain) subunit, beta type 6	19175	Good	7.38998	6.95767	6.91589	6.93047	6.83115	6.68095	7.147	6.95845	6.64386
ILMN_2736774	Stfa2	stefin A2	20862	Perfect****	7.62301	8.22162	8.1727	7.9321	7.83979	7.95845	7.51232	7.57537	7.44761
ILMN_2727163	Pla2g2a	phospholipase A2, group IIA (platelets, synovial fluid)	18780	Perfect	6.02186	6.1553	6.35523	6.2407	6.15886	6.2748	6.37855	6.27472	6.20119
ILMN_2741066	Usp44	ubiquitin specific peptidase 44	327799	Perfect	12.7033	12.5552	12.5879	12.6778	12.6541	12.5514	12.9121	12.8039	12.7577
ILMN_2898403	Coq6	coenzyme Q6 homolog (yeast)	217707	Perfect****	7.23364	7.1531	7.1868	7.00691	6.65627	6.95964	8.31386	8.62444	8.25564
ILMN_2766720	Coq6	coenzyme Q6 homolog (yeast)	217707	Perfect	6.27845	6.18053	6.11172	6.13375	6.11765	6.14342	5.8896	6.19469	6.19505
ILMN_1229589	Coq6	coenzyme Q6 homolog (yeast)	217707	Perfect	6.59689	6.53539	6.85003	6.69988	6.42096	6.69423	6.62689	6.91933	6.69681
ILMN_1242663	Olfr347	olfactory receptor 347	258945	Perfect	9.43088	9.76737	9.47067	9.53439	9.5933	9.5933	9.9552	9.88634	9.81682
ILMN_2871535	Vmn1r194	vomeronasal 1 receptor 194	626299	Perfect	6.63919	6.28011	6.78353	6.47894	6.32955	6.75207	6.50564	6.49962	6.57379
ILMN_2833163	Fam180a	family with sequence similarity 180, member A	208164	Perfect	10.9187	10.982	11.0115	11.0355	11.0915	11.0346	10.6736	10.9456	10.8835
ILMN_2732851	Gucy2e	guanylate cyclase 2e	14919	Perfect	8.52175	9.16807	9.57062	8.75587	9.2802	9.68299	8.9309	9.37963	9.47876
ILMN_2714222	Elovl2	elongation of very long chain fatty acids (FEN1/Elo2, SUR4/Elo3, yeast)-like 2	54326	Perfect	6.26417	6.0919	5.84107	6.16807	5.84118	6.46315	5.8809	6.04754	5.86636
ILMN_2857679	Dedd	death effector domain-containing	21945	Perfect	6.07088	6.24865	5.91385	5.98483	6.21273	6.22507	5.88093	5.90319	5.81154
ILMN_2645074	Dedd	death effector domain-containing	21945	Perfect	6.09358	6.20492	6.08369	6.29105	6.45329	6.11323	6.2354	6.42463	6.28437
ILMN_2680026	Prl6a1	prolactin family 6, subfamily a, member 1	19111	Perfect	9.62213	9.63493	9.82559	9.84459	9.91511	10.0335	9.43268	9.5358	9.62287
ILMN_2630120	Mkl1	MKL (megakaryoblastic leukemia)/myocardin-like 1	223701	Perfect	7.49366	7.47163	7.82618	7.81837	7.89623	7.85237	6.83638	7.28113	7.19753
ILMN_2712196	Ggn	gametogenetin	243897	Perfect	5.70423	6.28165	5.991	5.9803	5.73138	6.01193	5.842	5.90236	6.00369
ILMN_1236734	Slc24a5	solute carrier family 24, member 5	317750	Perfect	6.05967	6.28582	6.13554	6.03753	6.13674	6.3735	6.06637	6.36596	6.50989
ILMN_3163144	Orc2	origin recognition complex, subunit 2	18393	Perfect	6.03367	6.02647	6.0483	6.00088	5.78683	6.46874	6.16275	6.22883	6.01294
ILMN_2461345	Zfp41	zinc finger protein 41	22701	Perfect	5.91595	6.12249	5.97397	6.30562	6.12403	6.22045	6.15834	6.51606	5.80611
ILMN_2760810	Ubash3b	ubiquitin associated and SH3 domain containing, B	72828	Perfect	6.35986	6.1852	6.35749	6.13494	6.17612	6.516	6.29167	6.56707	6.55847
ILMN_2792601	Lpar6	lysophosphatidic acid receptor 6	67168	Perfect	7.32237	7.01445	7.76238	7.55428	7.64033	7.84482	7.61089	7.76412	7.8412
ILMN_2664858	Jsrp1	junctional sarcoplasmic reticulum protein 1	71912	Perfect	5.86514	6.19504	5.85876	6.11919	5.908	6.50473	6.03477	5.78136	5.79399
ILMN_2621667	Gpr20	G protein-coupled receptor 20	239530	Perfect	5.54109	5.79851	5.92647	5.88257	6.2216	6.35877	5.95483	5.85947	5.65267
ILMN_3043469	Ret	ret proto-oncogene	19713	Perfect	6.90484	6.69455	6.80949	6.75418	6.83187	6.69023	6.96538	7.1149	6.86978
ILMN_3131225	Cd209c	CD209c antigen	170776	Perfect	6.62326	6.47582	6.20905	6.57253	6.68055	6.2345	6.57126	6.35441	6.31116
ILMN_3054469	Cd209c	CD209c antigen	170776	Perfect	6.38471	6.25876	6.34629	7.12147	6.4599	6.68612	6.60392	6.52439	6.3772
ILMN_2646926	Cd209c	CD209c antigen	170776	Perfect	6.22527	6.70912	6.11867	6.37219	6.49095	6.30172	6.4313	6.17242	6.29887
ILMN_2605268	Ubqln4	ubiquilin 4	94232	Perfect	5.87784	5.77686	5.83678	5.72513	6.11667	6.77354	6.08275	6.10586	6.06139
ILMN_1244756	Mdp1	magnesium-dependent phosphatase 1	67881	Perfect	6.09771	5.98543	6.20106	6.1368	6.14652	6.42539	6.15252	5.95082	6.13147
ILMN_1247833	Ube2q1	ubiquitin-conjugating enzyme E2Q (putative) 1	70093	Perfect	6.3251	6.03625	6.35743	6.26004	6.38863	5.89024	6.39092	6.4245	6.30738
ILMN_1259048	Ube2q1	ubiquitin-conjugating enzyme E2Q (putative) 1	70093	Perfect	7.67643	7.6394	7.74588	7.88105	7.79687	7.69524	7.7655	7.83759	7.32265
ILMN_2721571	Slamf1	signaling lymphocytic activation molecule family member 1	27218	Perfect	7.64821	7.52229	7.8116	7.73064	7.93595	8.25468	7.31148	7.19102	7.17803
ILMN_1249863	Slamf1	signaling lymphocytic activation molecule family member 1	27218	Perfect	5.99809	5.99026	6.01099	5.91938	6.05896	5.88105	6.41367	6.04283	6.05438
ILMN_2766559	Sncaip	synuclein, alpha interacting protein (synphilin)	67847	Perfect	10.8648	10.768	11.1288	10.9846	11.1098	11.3719	10.887	11.037	10.9346
ILMN_2711267	Krt18	keratin 18	16668	Perfect	9.11332	9.10587	9.31076	9.1251	9.24067	9.39774	8.99672	9.25491	9.25302
ILMN_2759398	Adam22	a disintegrin and metallopeptidase domain 22	11496	Perfect	6.61813	6.34859	6.54332	6.31608	6.20578	6.56549	6.43146	6.27494	6.35342
ILMN_2611621	Olfr1512	olfactory receptor 1512	258424	Perfect	5.92095	6.05156	6.22685	6.05052	6.1899	5.99193	6.23843	6.10665	6.08235
ILMN_2965773	Pth2	parathyroid hormone 2	114640	Perfect	5.8064	6.04129	5.96658	5.92349	6.07346	6.01613	5.89391	5.74815	5.97964
ILMN_2823195	Mcoln1	mucolipin 1	94178	Perfect	6.79799	6.72733	6.73066	6.54385	6.98165	7.34607	6.63564	6.75642	6.63431
ILMN_1252013	Arx	aristaless related homeobox	11878	Perfect	10.3118	10.5157	10.5295	10.4374	10.5486	10.5348	10.3788	10.5411	10.6424
ILMN_2786469	Lrrc34	leucine rich repeat containing 34	71827	Perfect	10.1974	10.4562	9.94423	9.92358	9.70608	9.47631	10.6784	10.9782	10.9165
ILMN_1213681	0610009O20Rik	RIKEN cDNA 0610009O20 gene	66839	Perfect	7.69366	7.53667	7.91818	7.53764	7.56735	8.02777	6.98272	6.76392	6.86697
ILMN_2650775	Nol12	nucleolar protein 12	97961	Perfect	7.15474	7.40328	6.86681	6.96689	6.78028	6.30671	7.61232	7.66007	7.61172
ILMN_2908874	Ccdc132	coiled-coil domain containing 132	73288	Perfect	6.97256	7.31809	6.96868	7.23807	7.09715	7.40192	7.24724	6.8685	6.84827
ILMN_1256834	Nmur1	neuromedin U receptor 1	14767	Perfect	9.8859	10.015	9.66947	9.75964	9.54853	9.51766	9.71213	9.60192	9.75011
ILMN_1217021	Sfxn3	sideroflexin 3	94280	Perfect	6.81844	6.97549	6.74953	6.89563	6.89588	7.17359	7.29555	6.59288	6.96202
ILMN_2607563	Arnt	aryl hydrocarbon receptor nuclear translocator	11863	Perfect	5.96563	5.76607	5.71521	5.70784	5.8845	5.97469	6.00648	6.12129	6.13786
ILMN_2728802	Arnt	aryl hydrocarbon receptor nuclear translocator	11863	Perfect	6.03351	6.31053	6.38844	6.18146	6.19191	7.03498	6.27819	6.36578	6.4511
ILMN_2720846	Olfr136	olfactory receptor 136	258803	Perfect	6.49507	6.42247	6.10215	6.4052	6.72773	6.50086	6.37477	6.62355	6.68785
ILMN_2713396	BC067068	methyltransferase like 25	216292	Perfect	6.23197	5.77247	6.15264	6.06257	5.92818	5.85176	6.11259	5.97946	6.309
ILMN_3141106	Ibsp	integrin binding sialoprotein	15891	Perfect	6.17913	6.02567	5.81119	5.79778	6.51037	6.40113	6.07679	5.65223	6.09887
ILMN_2613938	Krt27	keratin 27	16675	Perfect	6.56737	6.7876	7.14187	6.91145	6.54765	7.05493	6.80324	6.78045	6.65896
ILMN_2845312	Ifna6	NA	NA	Perfect	6.71568	6.60625	6.8205	6.55604	6.72569	6.59292	6.89622	7.28207	6.9076
ILMN_1240188	Apex2	apurinic/apyrimidinic endonuclease 2	77622	Perfect	7.34368	7.56901	7.72253	7.67988	7.86085	7.98882	6.99231	7.1805	6.90506
ILMN_2764057	Adrb3	adrenergic receptor, beta 3	11556	Perfect	6.29	6.08403	6.15614	5.83642	6.10492	6.031	6.18059	5.98741	6.44805
ILMN_2719803	Stap1	signal transducing adaptor family member 1	56792	Perfect	6.09017	5.49243	6.3437	5.77985	5.82953	5.69324	5.80035	5.89828	5.77533
ILMN_2725964	Stap1	signal transducing adaptor family member 1	56792	Perfect	8.94891	8.8395	8.91289	8.87639	9.02787	8.84558	8.5582	8.57594	8.52212
ILMN_2673233	Pfkp	phosphofructokinase, platelet	56421	Perfect	7.79961	7.42804	7.76777	7.66567	7.73393	7.60077	7.42056	7.53002	7.5906
ILMN_1237695	Pfkp	phosphofructokinase, platelet	56421	Perfect	6.83212	6.92742	7.15927	7.00002	6.67049	6.83126	6.87098	7.14846	6.82809
ILMN_1217725	Lnpep	leucyl/cystinyl aminopeptidase	240028	Perfect	7.2538	7.37716	7.41573	7.17248	7.23494	7.08888	6.9099	6.87966	7.10041
ILMN_2682845	Lnpep	leucyl/cystinyl aminopeptidase	240028	Perfect	6.04543	6.4037	6.27582	6.22593	5.97918	6.46962	6.17111	5.84133	6.18814
ILMN_1242150	Lnpep	leucyl/cystinyl aminopeptidase	240028	Perfect	8.38996	8.27711	8.19648	8.32674	8.10166	8.20286	8.65009	8.50956	8.44472
ILMN_2605109	Olfr1212	olfactory receptor 1212	258241	Perfect	9.23797	8.89335	9.28507	9.28507	9.19113	9.2295	8.79857	9.41947	9.13672
ILMN_1246800	Serpina3n	serine (or cysteine) peptidase inhibitor, clade A, member 3N	20716	Perfect	7.94337	7.52139	7.28577	7.19604	7.03246	6.71852	8.78538	8.7353	9.15448
ILMN_2917386	Gstp2	glutathione S-transferase, pi 2	14869	Perfect	6.19269	6.0682	5.9103	5.88156	6.39711	5.97907	6.32185	6.02716	6.27524
ILMN_2743818	Pphln1	periphilin 1	223828	Perfect	6.35277	6.37603	6.54622	6.18749	6.89016	6.14158	6.48314	6.61664	6.3462
ILMN_2691317	Pphln1	periphilin 1	223828	Perfect	9.37923	9.49033	9.32486	9.40701	9.47028	9.57863	9.16717	9.16324	9.95607
ILMN_1243225	Pphln1	periphilin 1	223828	Perfect	7.09399	7.16591	7.1447	7.31148	7.41247	7.38595	6.68971	6.79749	6.71154
ILMN_1255085	Pphln1	periphilin 1	223828	Perfect	6.11418	6.4	6.50263	6.12825	6.07275	6.15941	6.06746	6.29331	5.9998
ILMN_2732301	Pphln1	periphilin 1	223828	Perfect	6.3003	6.12799	6.39578	6.27437	6.56151	6.98719	6.36917	6.19844	6.37696
ILMN_2936165	Bcl2a1c	B cell leukemia/lymphoma 2 related protein A1c	12046	Perfect	8.40004	8.64665	8.78073	8.70444	8.61498	8.76591	8.12389	8.07171	8.04731
ILMN_2416670	Ttn	titin	22138	Perfect	6.0976	5.88468	5.97321	6.00859	5.9438	6.11378	5.87943	5.89753	6.07452
ILMN_1257284	Blvra	biliverdin reductase A	109778	Perfect	12.1363	12.7474	13.0851	12.1363	12.5922	12.9226	12.1487	12.9198	13.2628
ILMN_1239181	Nmral1	NmrA-like family domain containing 1	67824	Perfect	9.05173	8.99243	9.2478	9.29821	9.39774	9.58301	8.40317	8.99007	8.9048
ILMN_2688213	Atp2b2	ATPase, Ca++ transporting, plasma membrane 2	11941	Perfect	6.35381	6.20729	6.33631	6.39401	6.04523	5.95606	6.32824	6.44541	6.41232
ILMN_1247257	Gpd2	glycerol phosphate dehydrogenase 2, mitochondrial	14571	Perfect	7.20059	7.30969	6.90779	6.92405	6.97396	6.67981	7.22049	7.2989	7.32047
ILMN_1215797	Gpd2	glycerol phosphate dehydrogenase 2, mitochondrial	14571	Perfect	6.29338	6.22939	6.03757	6.41124	5.96817	5.80154	6.32942	6.22559	6.25972
ILMN_1239397	Hk2	hexokinase 2	15277	Perfect	8.3395	8.28577	7.96273	7.94106	8.01061	7.51305	7.77746	7.76209	8.00693
ILMN_1220393	Mfap3l	microfibrillar-associated protein 3-like	71306	Perfect	6.19897	5.80035	5.92479	6.26859	6.3106	6.50564	6.11105	6.04507	6.22347
ILMN_1212619	Mfap3l	microfibrillar-associated protein 3-like	71306	Perfect	6.00354	5.74898	5.92502	6.17128	6.31815	5.85778	6.24995	6.16726	6.22303
ILMN_2641069	Plekhj1	pleckstrin homology domain containing, family J member 1	78670	Perfect	11.445	11.287	11.4445	11.3477	11.3234	11.206	11.5045	11.2801	11.431
ILMN_2625352	Pomp	proteasome maturation protein	66537	Perfect	7.15267	7.00756	7.29669	7.25933	7.31148	7.31775	7.18697	6.88886	6.78353
ILMN_2715664	Atf1	activating transcription factor 1	11908	Perfect	7.74097	7.56251	7.21001	7.25292	7.33546	6.91565	7.7199	7.75907	7.63256
ILMN_2663186	Cct4	chaperonin containing Tcp1, subunit 4 (delta)	12464	Perfect	6.53316	6.06489	6.72279	6.53203	6.26691	6.10593	6.05199	6.44793	6.21027
ILMN_2611510	Med21	mediator complex subunit 21	108098	Perfect	6.99711	6.77098	6.78077	7.03366	6.79567	6.44184	7.01157	7.08696	6.86616
ILMN_2657583	Cntnap1	contactin associated protein-like 1	53321	Perfect	6.09501	5.81578	6.02015	6.21786	5.93795	6.5926	6.44656	6.08102	6.2809
ILMN_2647119	Wdr61	WD repeat domain 61	66317	Perfect	6.34795	6.34051	6.33698	6.36358	6.07945	6.06571	6.51312	6.27845	6.45826
ILMN_3124364	Wdr61	WD repeat domain 61	66317	Perfect	6.68589	6.17897	6.59793	6.52806	6.62811	7.16773	6.66761	6.42013	6.36135
ILMN_2825898	A3galt2	alpha 1,3-galactosyltransferase 2 (isoglobotriaosylceramide synthase)	215493	Perfect	8.13562	8.68383	8.2403	8.31222	8.44092	8.212	8.57467	8.4305	8.37634
ILMN_2740432	Rpl10	ribosomal protein L10	110954	Perfect	12.9096	12.8962	12.8723	12.7639	12.941	12.878	13.0711	12.9166	13.1335
ILMN_2786973	Adprhl1	ADP-ribosylhydrolase like 1	234072	Perfect	5.94159	6.3103	6.149	5.78695	5.90008	6.17484	5.75648	5.87295	6.00575
ILMN_1247158	Adprhl1	ADP-ribosylhydrolase like 1	234072	Perfect	7.06569	6.66104	6.78241	6.83348	6.55395	6.48108	6.77654	6.9042	6.89062
ILMN_1257998	Adprhl1	ADP-ribosylhydrolase like 1	234072	Perfect	10.2739	10.3171	10.3916	10.4604	10.4466	10.5045	10.2097	10.2468	10.0049
ILMN_1252185	Rbp4	retinol binding protein 4, plasma	19662	Perfect	10.0256	10.0622	10.2421	10.3909	10.3822	10.4859	9.5695	9.67912	9.20809
ILMN_1234604	Tti1	TELO2 interacting protein 1	75425	Perfect	8.42228	8.62506	8.09263	8.53059	8.47773	8.19988	7.93462	7.77126	7.60757
ILMN_3161049	Hmx2	H6 homeobox 2	15372	Perfect	9.78107	9.93505	9.97977	10.0195	10.077	10.1304	9.85838	9.67754	9.75691
ILMN_2722556	Olfr955	olfactory receptor 955	258242	Perfect	8.01129	7.84243	8.24436	8.39091	8.45761	8.58262	8.06885	8.22346	8.338
ILMN_2603742	Olfr1165-ps	olfactory receptor 1165, pseudogene	258642	Perfect	6.48108	6.06807	6.11488	6.14318	6.0166	5.85678	6.26778	6.33732	6.06039
ILMN_2455830	Trim23	tripartite motif-containing 23	81003	Perfect	8.34823	7.95034	8.0483	8.38727	8.03553	7.85159	7.91659	7.76127	7.58517
ILMN_2879221	Trim23	tripartite motif-containing 23	81003	Perfect	6.21481	6.37908	6.18324	6.15252	6.36281	6.43873	6.08557	6.33879	6.26306
ILMN_2879225	Trim23	tripartite motif-containing 23	81003	Perfect	6.36489	6.20234	6.20044	6.43941	6.07897	6.47873	6.32693	6.41899	6.25424
ILMN_2685478	Rdh14	retinol dehydrogenase 14 (all-trans and 9-cis)	105014	Perfect	6.31499	6.4186	6.14944	6.14893	6.21755	5.88181	6.16877	5.9505	6.25958
ILMN_2685477	Rdh14	retinol dehydrogenase 14 (all-trans and 9-cis)	105014	Perfect	6.18505	6.47444	6.19784	6.22395	6.10746	6.17691	6.18139	6.51874	6.42815
ILMN_2954714	Cldn16	claudin 16	114141	Perfect	6.17562	6.54297	6.01813	6.3524	6.32541	6.32079	6.09626	6.13608	6.00013
ILMN_2675033	Slc9a7	solute carrier family 9 (sodium/hydrogen exchanger), member 7	236727	Perfect	6.07281	6.04454	5.97077	5.90614	6.25945	5.99368	6.39872	5.88641	6.10579
ILMN_2670713	Cyfip2	cytoplasmic FMR1 interacting protein 2	76884	Perfect	5.74441	5.98753	6.06304	5.97378	5.86099	6.56876	6.06464	6.00447	5.79918
ILMN_2733651	Minpp1	multiple inositol polyphosphate histidine phosphatase 1	17330	Perfect	7.46961	7.07861	6.99765	7.26624	7.36669	6.7239	7.20897	7.34494	7.09009
ILMN_1253545	Minpp1	multiple inositol polyphosphate histidine phosphatase 1	17330	Perfect	5.65323	5.53279	6.11567	5.95952	6.02049	6.10996	5.73257	5.95834	5.94798
ILMN_1237235	Minpp1	multiple inositol polyphosphate histidine phosphatase 1	17330	Perfect	5.82761	6.19829	6.21633	5.95756	6.13098	5.91774	5.97335	6.0158	6.26822
ILMN_2617971	Minpp1	multiple inositol polyphosphate histidine phosphatase 1	17330	Perfect	11.2291	11.3812	11.4694	11.3264	11.5664	11.4359	11.5091	11.6268	11.7614
ILMN_2703704	Minpp1	multiple inositol polyphosphate histidine phosphatase 1	17330	Perfect	7.95761	7.81837	8.28913	8.29023	8.18836	8.2697	7.89021	7.5264	7.20377
ILMN_2703702	Minpp1	multiple inositol polyphosphate histidine phosphatase 1	17330	Perfect	6.29155	6.33871	6.41393	6.34458	6.37265	6.06999	6.32405	6.33073	6.08997
ILMN_2701855	Fahd2a	fumarylacetoacetate hydrolase domain containing 2A	68126	Perfect	10.2442	10.414	10.1904	10.0895	9.9737	9.98409	10.0044	10.128	9.95923
ILMN_1245115	Fahd2a	fumarylacetoacetate hydrolase domain containing 2A	68126	Perfect	6.49095	6.66143	6.65809	6.82103	6.73477	6.41055	6.94084	6.66942	6.7786
ILMN_2677270	Peg3	paternally expressed 3	18616	Perfect	10.6443	10.4583	10.6137	10.5582	10.606	10.5191	10.2733	10.3589	10.4094
ILMN_3001415	BC152961	cysteine-rich perinuclear theca 8	664723	Good****	6.57393	6.92591	6.54502	7.05723	6.57364	6.49952	7.21612	6.80973	6.60808
ILMN_1244292	Sox13	SRY (sex determining region Y)-box 13	20668	Perfect	7.74992	7.21845	7.29575	7.34654	7.08711	7.52139	6.99578	6.72184	6.95946
ILMN_2999158	Fggy	FGGY carbohydrate kinase domain containing	75578	Perfect	6.15112	6.46129	5.7201	5.63633	5.90304	6.66771	6.00748	6.04173	6.14451
ILMN_2719246	Tas2r124	taste receptor, type 2, member 124	387351	Perfect	9.87572	9.89388	9.84553	9.99194	9.86415	10.0425	9.94532	9.83685	9.73153
ILMN_2755578	Nnat	neuronatin	18111	Perfect	5.86169	5.86986	5.6891	5.73942	6.13102	5.73414	5.79363	6.03654	6.15672
ILMN_1232456	Nnat	neuronatin	18111	Perfect	9.03784	9.06806	8.98731	8.98177	8.95138	8.64169	8.96263	9.01447	9.00054
ILMN_1255735	Ccl1	chemokine (C-C motif) ligand 1	20290	Perfect	7.66467	7.70266	7.36839	7.33974	6.91726	7.29669	8.36598	8.46814	8.68317
ILMN_2719522	Stk38	serine/threonine kinase 38	106504	Perfect	5.7774	5.88023	5.90498	5.75289	5.75365	5.8589	6.04596	6.16567	5.86992
ILMN_2636395	Olfr1467	olfactory receptor 1467	258686	Perfect	5.92669	5.8892	5.90104	6.14869	6.45298	5.85168	6.44125	5.88492	5.731
ILMN_2729834	Clybl	citrate lyase beta like	69634	Perfect	6.4313	6.6724	6.4501	6.36922	6.52589	6.45351	6.54478	6.47824	6.62451
ILMN_1259577	Cftr	cystic fibrosis transmembrane conductance regulator	12638	Perfect	6.32558	6.23272	6.55451	6.47849	6.21406	6.16076	6.40918	6.6205	6.5347
ILMN_2641111	Dpagt1	dolichyl-phosphate (UDP-N-acetylglucosamine) acetylglucosaminephosphotransferase 1 (GlcNAc-1-P transferase)	13478	Perfect	5.70582	5.74549	5.69926	6.05594	5.90928	5.96474	5.84686	6.01282	5.99938
ILMN_2825866	Dnm3os	dynamin 3, opposite strand	474332	Perfect	8.40743	8.26199	8.44862	8.27311	8.46891	8.02516	8.30345	8.05721	7.9217
ILMN_3083227	Gm10488	NA	NA	Perfect	6.42699	6.43783	6.38635	6.45465	6.41821	6.43075	6.37784	6.47317	6.5335
ILMN_3008642	Ssxb5	synovial sarcoma, X member B, breakpoint 5	387586	Perfect	9.18457	8.78463	8.97393	9.27349	9.2459	9.19631	9.3211	8.88141	8.60794
ILMN_2635801	Ntpcr	nucleoside-triphosphatase, cancer-related	66566	Perfect	6.54945	6.44698	6.63181	6.32867	6.62996	6.46847	6.64198	6.62074	6.51025
ILMN_1215862	Cxcl9	chemokine (C-X-C motif) ligand 9	17329	Perfect	7.66246	8.13562	7.73424	8.34363	7.71399	7.93433	7.35701	6.79355	6.94505
ILMN_2759932	Ccdc122	coiled-coil domain containing 122	108811	Perfect	9.69993	9.1206	8.96386	8.904	8.9147	8.7684	8.92264	9.16769	9.18345
ILMN_2896857	4932412H11Rik	leucine rich repeats and death domain containing 1	242838	Perfect****	6.24449	6.71437	6.2693	6.32686	6.61387	6.29627	6.40839	6.30634	6.22793
ILMN_2711966	Mrpl1	mitochondrial ribosomal protein L1	94061	Perfect	6.12021	6.44713	6.38652	6.30193	6.01739	5.91828	6.36865	6.42548	6.48314
ILMN_2747281	Mrpl1	mitochondrial ribosomal protein L1	94061	Perfect	5.88637	5.82021	5.59445	5.96107	5.9419	6.5827	6.11765	5.97077	5.98479
ILMN_1235592	Tcfeb	transcription factor EB	21425	Perfect	12.0005	11.9288	11.9535	12.0864	12.1635	11.8801	11.6898	11.8937	11.4223
ILMN_2939434	Tcfeb	transcription factor EB	21425	Perfect	5.99418	5.89735	5.90023	6.19572	6.06968	5.88473	5.97156	6.20578	6.16247
ILMN_2592010	Fam195a	family with sequence similarity 195, member A	68241	Perfect	6.02599	6.14725	5.7572	5.67767	5.86942	5.6104	6.0484	5.99673	6.24074
ILMN_2904819	Fam195a	family with sequence similarity 195, member A	68241	Good	6.60713	6.85518	6.68768	6.61495	6.70947	6.53007	7.00346	6.7509	6.61618
ILMN_2741445	AA960436	U6 snRNA biogenesis 1	101985	Perfect	9.61649	9.20547	8.66601	9.00095	8.85915	8.1369	9.88242	9.80491	9.73198
ILMN_3008733	AA960436	U6 snRNA biogenesis 1	101985	Perfect	10.4466	10.3799	10.3735	10.4162	10.4087	10.3877	9.88803	10.2561	10.2378
ILMN_2722383	Lhx2	LIM homeobox protein 2	16870	Perfect	5.51769	5.95577	5.56346	5.80045	5.76149	5.88637	6.09991	5.88424	6.04666
ILMN_3161105	Ahnak2	NA	NA	Perfect	8.70178	8.76488	9.02046	8.99863	9.09594	9.06695	8.2386	8.00111	7.97028
ILMN_2621086	Fli1	Friend leukemia integration 1	14247	Perfect	8.85714	8.67706	8.72809	9.00281	8.99863	9.2676	9.00054	8.93338	8.7725
ILMN_2752867	Synj2bp	synaptojanin 2 binding protein	24071	Perfect	7.05617	7.0023	7.55076	7.09009	6.99112	6.98412	6.94988	6.92702	6.98369
ILMN_1252068	Synj2bp	synaptojanin 2 binding protein	24071	Perfect	7.98206	7.98721	8.06885	8.12247	8.14573	8.02017	8.05001	7.96759	7.85195
ILMN_2693760	Synj2bp	synaptojanin 2 binding protein	24071	Perfect	6.29309	6.17337	5.94881	6.06253	6.25733	6.01168	6.12928	6.32161	6.10996
ILMN_2715234	Rnmtl1	RNA methyltransferase like 1	67390	Perfect	6.74953	6.69707	6.54856	6.42447	6.52301	6.61642	6.48469	6.65143	6.62061
ILMN_2485044	Tubb2a	tubulin, beta 2A class IIA	22151	Perfect	6.10842	5.98564	5.81637	5.9324	6.22022	5.76938	5.93446	6.16247	5.8835
ILMN_2871441	Lgals7	lectin, galactose binding, soluble 7	16858	Perfect	6.15395	6.50989	6.08139	6.00886	6.31341	6.14831	6.0852	6.09846	5.88521
ILMN_2616382	Gramd1c	GRAM domain containing 1C	207798	Perfect	9.42764	9.73914	9.42194	9.29413	9.525	9.68102	9.04934	9.05599	9.04172
ILMN_2711608	Marveld3	MARVEL (membrane-associating) domain containing 3	73608	Perfect	6.33971	5.69345	6.02309	5.60388	5.9236	6.21314	5.69798	5.81166	5.78629
ILMN_2632585	Marveld3	MARVEL (membrane-associating) domain containing 3	73608	Perfect	6.13695	5.72792	6.00643	5.92027	5.89926	6.049	5.94431	5.91909	5.7887
ILMN_2850048	Vmn1r201	vomeronasal 1 receptor 201	171255	Perfect	13.361	13.3527	12.9906	13.1955	12.975	12.7319	13.2151	13.3527	13.146
ILMN_1248895	Cachd1	cache domain containing 1	320508	Perfect	5.65946	5.95597	6.20379	5.94618	5.81282	6.16157	5.99193	6.08345	6.02723
ILMN_1241872	Cachd1	cache domain containing 1	320508	Perfect	6.06472	5.96692	5.90304	6.04886	6.18223	6.21998	6.22551	5.97463	6.31926
ILMN_2460745	Dcaf4	DDB1 and CUL4 associated factor 4	73828	Perfect	6.04886	5.84327	6.00892	5.77056	5.95636	6.02791	6.20032	5.94427	5.9591
ILMN_2903972	Pdgfrb	platelet derived growth factor receptor, beta polypeptide	18596	Perfect	6.22446	6.22551	6.23942	6.18505	6.18676	6.11346	6.37091	6.2355	6.32154
ILMN_3160842	Fam105b	OTU deubiquitinase with linear linkage specificity	432940	Perfect	5.89635	5.79229	5.94632	5.9514	5.74473	6.02243	5.76783	5.98188	5.75669
ILMN_2708006	Ascl1	achaete-scute complex homolog 1 (Drosophila)	17172	Perfect	7.79533	7.35441	7.59083	7.5805	7.60346	7.31008	7.45811	7.31482	7.41057
ILMN_2800183	Hoxd9	homeobox D9	15438	Perfect	11.3833	11.1786	11.2647	11.4508	11.4223	11.3695	11.4812	11.3146	11.0823
ILMN_3006729	Olfr1052	olfactory receptor 1052	259012	Perfect	10.9476	10.9441	10.9129	10.8652	10.9476	10.8493	11.1341	11.1307	11.3903
ILMN_2981818	Mrps7	mitchondrial ribosomal protein S7	50529	Perfect	6.95092	6.73445	7.022	6.77368	6.86919	7.15219	7.41998	7.49293	7.66128
ILMN_2981821	Mrps7	mitchondrial ribosomal protein S7	50529	Perfect	8.59486	8.73298	9.29169	8.732	9.03106	9.54477	8.88725	8.92116	9.14866
ILMN_2846792	Dcpp3	demilune cell and parotid protein 3	620253	Perfect	10.0531	10.0039	10.0754	10.2635	10.2363	10.3033	9.80281	9.79072	9.76599
ILMN_2792560	Ndufa3	NADH dehydrogenase (ubiquinone) 1 alpha subcomplex, 3	66091	Perfect****	9.43688	9.4124	9.48667	9.65977	9.5263	9.38927	9.61191	8.9338	9.15925
ILMN_1222602	Mlec	malectin	109154	Perfect	7.94857	8.01677	7.72096	8.02777	7.40055	7.72688	7.95634	7.56631	7.40559
ILMN_2596230	Mlec	malectin	109154	Perfect	6.16513	6.50541	6.12734	6.10177	6.10761	5.94754	6.34795	5.939	5.51071
ILMN_2744036	Mlec	malectin	109154	Perfect	5.82675	6.05953	5.89782	6.12357	5.91289	6.13092	5.82183	6.14458	5.95125
ILMN_2997796	Mlec	malectin	109154	Perfect	6.15135	5.92349	5.851	5.78418	6.00948	6.15604	6.03722	5.9676	6.20252
ILMN_2808472	Hcn3	hyperpolarization-activated, cyclic nucleotide-gated K+ 3	15168	Perfect	6.36861	6.00919	6.03644	5.78399	6.21364	5.59564	5.77882	5.66361	5.94499
ILMN_2667921	Olfr926	olfactory receptor 926	258811	Perfect	5.9103	6.13974	5.88766	5.89753	5.97957	5.89518	6.20626	6.23015	6.22313
ILMN_2656854	Myo6	myosin VI	17920	Perfect	6.72532	6.39554	6.5536	6.65604	6.5371	6.63443	6.82753	6.59968	6.43297
ILMN_1240266	Kank2	KN motif and ankyrin repeat domains 2	235041	Perfect	6.04979	6.06051	6.33428	5.87692	5.80686	5.77807	5.99342	6.13906	6.11248
ILMN_2919850	Lrmp	lymphoid-restricted membrane protein	16970	Perfect	6.19554	6.17328	6.26551	6.18438	6.02812	6.18969	6.32453	6.26994	6.3931
ILMN_2870913	Gm5447	NA	NA	Perfect***	8.74415	9.06245	8.6672	8.96452	8.81443	9.03203	8.66153	8.71105	8.04955
ILMN_2946899	Fam65c	family with sequence similarity 65, member C	69553	Perfect	10.4345	10.3135	10.6559	10.6348	10.6458	10.6865	9.82735	10.1098	10.045
ILMN_2941805	Olfr208	olfactory receptor 209	404311	Perfect	6.44176	6.53983	6.19323	6.50252	6.05075	6.00436	6.23547	6.31726	6.35091
ILMN_2724785	Kcnab2	potassium voltage-gated channel, shaker-related subfamily, beta member 2	16498	Perfect	6.77666	6.64323	6.46601	6.5124	6.64255	6.13455	8.18953	7.66274	7.70395
ILMN_2527490	Dfnb59	deafness, autosomal recessive 59 (human)	381375	Perfect	6.32629	6.21094	5.88808	6.03109	6.16229	6.55628	5.97918	5.80578	6.02635
ILMN_3161563	Panx2	pannexin 2	406218	Perfect	5.95854	5.93345	6.03749	5.79853	6.49653	6.39878	5.98751	6.00691	6.06084
ILMN_2662036	1700113I22Rik	prostaglandin E synthase 3 (cytosolic)-like	73635	Perfect	6.22055	6.13695	6.3456	6.2454	6.02491	6.17393	5.9695	6.34885	6.04503
ILMN_2596569	1700113I22Rik	prostaglandin E synthase 3 (cytosolic)-like	73635	Perfect	7.69747	8.07234	7.82395	7.58479	7.62086	7.59693	7.89804	7.57717	7.40783
ILMN_2795410	AK079378	NA	NA	Perfect***	7.27144	8.12349	8.63952	7.30093	8.04	8.77788	7.85618	8.49757	8.79213
ILMN_2795412	AK079378	NA	NA	Perfect***	7.22103	6.98075	7.09715	7.0014	7.07483	7.54907	7.72222	7.72558	7.52368
ILMN_2809247	Tmem85	ER membrane protein complex subunit 4	68032	Perfect****	6.2938	6.11357	6.35509	6.27429	6.33073	6.14699	6.32324	6.26066	5.84511
ILMN_2809239	Tmem85	ER membrane protein complex subunit 4	68032	Perfect****	9.20126	8.97047	9.21369	9.2791	9.72005	9.54164	9.53999	9.23959	9.20586
ILMN_2629610	Pigy	Pigy upstream reading frame	66459	Perfect	11.4455	11.4068	11.3566	11.259	11.2815	11.5299	11.5273	11.3725	11.2329
ILMN_3161452	4933422H20Rik	RIKEN cDNA 4933422H20 gene	432613	Perfect	6.31599	6.3771	6.40487	6.00038	5.78798	6.19447	6.14168	6.22063	6.27608
ILMN_2457892	Trib1	NA	NA	Perfect***	6.42352	6.07446	6.33955	6.75207	6.47929	6.78491	6.64813	6.27524	6.51526
ILMN_1250696	Tpbg	trophoblast glycoprotein	21983	Perfect	10.7998	10.4364	9.67268	10.5343	10.0934	9.68731	10.6945	10.4524	10.1323
ILMN_1255779	Tbc1d8	TBC1 domain family, member 8	54610	Perfect	7.22208	7.13331	7.46911	7.33894	7.25901	7.43378	6.47281	6.66447	6.50132
ILMN_1249158	Nfs1	nitrogen fixation gene 1 (S. cerevisiae)	18041	Perfect	6.24307	5.8859	6.02253	6.17923	6.11084	5.90695	6.1681	6.14716	6.09579
ILMN_2978163	Nfs1	nitrogen fixation gene 1 (S. cerevisiae)	18041	Good	5.8838	5.65358	5.89995	6.1426	5.76607	5.81269	5.92189	5.84433	6.15277
ILMN_2648867	Nfs1	nitrogen fixation gene 1 (S. cerevisiae)	18041	Perfect	9.66663	9.68429	9.31665	9.61649	9.41633	9.20306	9.3412	9.39774	9.05326
ILMN_2980157	Galntl2	NA	NA	Perfect***	11.5419	11.5219	11.8321	11.4486	11.5386	11.4581	11.6149	11.9305	11.7531
ILMN_2634656	Slc31a2	solute carrier family 31, member 2	20530	Perfect	6.20746	6.17183	6.50782	6.20888	6.13735	6.66923	6.69413	6.86429	7.47351
ILMN_3154007	Copg	coatomer protein complex, subunit gamma 1	54161	Perfect****	5.81573	5.9005	5.85124	6.18541	6.11876	5.96749	6.0326	6.06833	6.1197
ILMN_2617920	1110017D15Rik	RIKEN cDNA 1110017D15 gene	73721	Perfect	6.05669	6.46984	6.12853	6.15929	6.28901	6.13079	6.11592	6.2083	6.12519
ILMN_2985602	Olfr51	olfactory receptor 51	18351	Perfect	6.40999	6.20225	6.03464	6.17636	6.02953	6.11693	6.49244	6.75543	6.44256
ILMN_2950270	Sepsecs	Sep (O-phosphoserine) tRNA:Sec (selenocysteine) tRNA synthase	211006	Perfect	5.74047	6.18428	5.91696	6.03367	5.97907	5.48411	5.94106	5.69569	5.753
ILMN_2927215	Ctsm	NA	NA	Perfect***	7.78503	7.38448	7.30809	7.17408	7.1705	6.77578	7.70029	7.51337	7.62086
ILMN_1235814	Ctsm	cathepsin M	64139	Perfect	5.93472	6.16464	6.0139	5.74371	5.73822	6.04165	6.00926	6.14427	5.83981
ILMN_2634140	2310042E22Rik	RIKEN cDNA 2310042E22 gene	66561	Perfect	10.2867	10.4939	10.5154	10.3023	10.3897	10.4407	10.6272	10.6683	10.5948
ILMN_2793442	Ssx2ip	synovial sarcoma, X breakpoint 2 interacting protein	99167	Perfect	6.00976	6.07037	5.78753	5.77912	5.85342	5.82088	5.54897	5.97672	5.98247
ILMN_2627090	Crb1	crumbs homolog 1 (Drosophila)	170788	Good	6.17738	5.89033	6.14035	5.993	6.32637	5.98413	6.06533	6.03477	5.95925
ILMN_2609998	Fxyd6	FXYD domain-containing ion transport regulator 6	59095	Perfect	9.11775	8.92155	9.04037	9.21487	9.12977	9.11027	8.96615	8.97549	8.67646
ILMN_2704873	Hist1h2ab	histone cluster 1, H2ab	319172	Perfect	8.94037	8.87464	9.28276	9.22742	9.29047	9.33705	8.59276	8.8304	8.63382
ILMN_2985484	Sclt1	sodium channel and clathrin linker 1	67161	Perfect	6.25662	6.35206	6.13023	5.96689	6.24095	6.0953	6.14735	5.96542	6.44922
ILMN_2757526	Gimap4	GTPase, IMAP family member 4	107526	Perfect	8.64738	8.6102	8.70679	8.77136	8.71464	8.91561	8.35907	8.49566	8.39064
ILMN_2638865	Sftpc	surfactant associated protein C	20389	Perfect	6.04459	5.91121	5.70196	5.79552	6.00828	6.07596	5.88018	6.0957	5.85567
ILMN_3162184	Ncbp1	nuclear cap binding protein subunit 1	433702	Perfect****	9.21276	9.13578	9.39722	9.58848	9.5314	9.84598	9.59869	9.36004	9.30267
ILMN_2729015	Gxylt2	glucoside xylosyltransferase 2	232313	Perfect	6.00828	5.87162	5.84891	6.12905	5.58819	5.95532	6.03916	5.90641	5.96127
ILMN_2489903	Vmn1r32	vomeronasal 1 receptor 32	171188	Perfect	6.08456	5.79698	6.05266	5.72409	6.1198	5.85581	6.04957	5.75997	5.81054
ILMN_1246541	Il2rb	interleukin 2 receptor, beta chain	16185	Perfect	6.12909	6.16535	6.51592	6.01522	6.26568	5.89356	6.4337	6.19769	6.22757
ILMN_2699540	Smr2	submaxillary gland androgen regulated protein 2	20600	Perfect	6.48073	6.7325	6.44384	6.58332	6.20815	6.17973	6.3106	6.34466	6.40402
ILMN_2657728	Stxbp2	syntaxin binding protein 2	20911	Perfect	7.20847	7.05894	7.5072	7.19917	7.56055	7.64236	6.69423	7.06282	6.92511
ILMN_1233130	Ablim3	actin binding LIM protein family, member 3	319713	Perfect	6.0308	5.82434	6.02949	5.92003	5.89582	5.91649	6.10433	5.74822	6.04173
ILMN_2666155	Ablim3	actin binding LIM protein family, member 3	319713	Perfect	6.2867	6.14329	6.39061	6.03199	6.14809	6.25155	6.09725	5.97074	5.77643
ILMN_1214945	Ablim3	actin binding LIM protein family, member 3	319713	Perfect	5.99757	6.44812	6.02613	5.63855	6.28515	6.52589	6.01959	6.17596	6.05518
ILMN_2628522	Ablim3	actin binding LIM protein family, member 3	319713	Perfect	7.2215	7.00961	7.0203	7.41817	7.37072	7.1933	6.93807	7.00756	7.14078
ILMN_1228600	Ablim3	actin binding LIM protein family, member 3	319713	Perfect	6.26084	6.10909	6.17913	6.04995	6.18897	6.40035	6.22587	5.6964	6.01004
ILMN_2491654	Ubap2	ubiquitin-associated protein 2	68926	Perfect	5.91521	6.12455	6.5503	6.15466	5.8808	5.97353	6.01853	6.20109	5.85065
ILMN_1225086	Zfp414	zinc finger protein 414	328801	Perfect	6.74727	6.47456	6.66595	6.59867	6.4228	6.30863	6.51321	6.52839	6.24677
ILMN_2428061	Tmprss4	transmembrane protease, serine 4	214523	Perfect	10.0777	10.0525	9.99973	10.0278	10.0632	10.0501	10.3883	10.2774	10.2287
ILMN_2428060	Tmprss4	transmembrane protease, serine 4	214523	Perfect	11.5498	11.4752	11.1165	11.4007	11.1699	10.9432	11.5376	11.266	11.3248
ILMN_2459260	Tmprss4	transmembrane protease, serine 4	214523	Perfect	9.77783	9.93178	9.89514	9.90506	9.79674	10.1215	9.82507	9.83575	9.80128
ILMN_2795174	Ftsj2	FtsJ homolog 2 (E. coli)	68017	Perfect	5.82266	5.71091	5.89917	5.6244	6.00342	6.39737	6.04327	5.98988	5.87499
ILMN_1231111	Butr1	butyrophilin-like 10	192194	Perfect	8.31386	8.32855	8.56931	8.2924	8.52087	8.65762	8.56015	8.77498	8.8064
ILMN_2594550	Satb2	special AT-rich sequence binding protein 2	212712	Perfect	10.9387	11.1649	11.4288	10.9839	11.2264	11.13	10.7725	11.1841	11.5861
ILMN_1226372	Rffl	ring finger and FYVE like domain containing protein	67338	Perfect	7.26019	7.70218	7.62233	7.56334	7.64373	7.56813	8.05927	7.7885	7.88296
ILMN_2687071	Rffl	ring finger and FYVE like domain containing protein	67338	Perfect	6.47242	5.97643	6.20975	6.02211	6.1401	6.51736	5.90469	5.94304	5.97775
ILMN_1251074	Rffl	ring finger and FYVE like domain containing protein	67338	Perfect	9.31408	9.36004	9.31966	9.26099	9.34058	9.14783	8.49221	8.54194	8.53371
ILMN_2820948	Dbt	dihydrolipoamide branched chain transacylase E2	13171	Good	11.4613	11.5801	11.8801	11.6409	11.8266	12.0711	11.9606	11.7518	11.7637
ILMN_2873510	Ppp4r1	protein phosphatase 4, regulatory subunit 1	70351	Perfect	6.30268	6.37999	6.46962	6.47522	6.47865	5.99144	6.93047	7.05129	7.04898
ILMN_2659108	Ppp4r1	protein phosphatase 4, regulatory subunit 1	70351	Perfect	6.16807	5.65292	6.39918	6.13854	6.12272	6.1098	5.86652	6.031	6.00431
ILMN_1240892	Ppp4r1	protein phosphatase 4, regulatory subunit 1	70351	Perfect	6.17634	6.36373	6.48181	6.58178	6.52561	6.6205	6.41386	6.79373	6.32551
ILMN_3136523	Aurkc	aurora kinase C	20871	Perfect****	6.7353	6.71467	6.80606	6.62905	6.47983	6.37618	7.07381	6.85819	6.6393
ILMN_2606841	Lipg	lipase, endothelial	16891	Perfect	9.35681	9.54322	8.87212	8.8004	8.48401	8.36507	9.88518	9.87077	9.89194
ILMN_1220763	Rnase1	ribonuclease, RNase A family, 1 (pancreatic)	19752	Perfect	5.96136	5.89902	6.06153	5.88172	6.17154	6.38497	5.99315	5.9611	5.99005
ILMN_2603781	D17Wsu104e	DNA segment, Chr 17, Wayne State University 104, expressed	28106	Perfect	6.77562	6.71511	6.56603	6.74035	6.68612	6.94194	6.72857	6.53506	6.92677
ILMN_3160305	Olfr1024	olfactory receptor 1024	257900	Perfect	6.34578	6.09663	6.3754	6.25223	6.30046	6.1622	6.29389	6.32054	6.1872
ILMN_1220409	Cetn2	centrin 2	26370	Perfect	9.9856	10.2404	10.2486	10.0837	10.1031	10.3162	10.1589	10.2054	10.3593
ILMN_1233172	Pou3f1	POU domain, class 3, transcription factor 1	18991	Perfect	9.01447	9.06517	8.97875	8.84603	8.85493	8.59307	8.212	8.50992	8.70754
ILMN_1237729	Nefh	neurofilament, heavy polypeptide	380684	Perfect	6.13259	6.13428	6.25216	6.08781	6.13621	6.39137	6.11226	6.15979	6.77539
ILMN_2798400	Lcat	lecithin cholesterol acyltransferase	16816	Perfect	5.82671	6.14131	6.04327	5.68012	6.02176	5.64532	5.83354	5.77599	5.90236
ILMN_2798402	Lcat	lecithin cholesterol acyltransferase	16816	Perfect	6.49013	6.23976	6.45501	6.68937	6.43935	6.12734	6.71213	6.62615	6.47865
ILMN_2659224	Cspg4	chondroitin sulfate proteoglycan 4	121021	Perfect	5.99347	6.73157	5.73124	5.96445	6.28011	6.52225	6.174	6.03958	6.17647
ILMN_2725484	Padi4	peptidyl arginine deiminase, type IV	18602	Perfect	8.18699	8.36598	8.47999	8.23477	8.4288	8.62506	8.20721	8.48473	8.07541
ILMN_2887619	Rps25	ribosomal protein S25	75617	Perfect	7.09157	6.78274	7.36598	6.85176	7.0531	7.05675	6.81063	6.36824	6.61437
ILMN_2633002	Slc23a1	solute carrier family 23 (nucleobase transporters), member 1	20522	Perfect	6.01304	6.18985	6.01111	6.12081	5.95079	5.91337	6.05408	6.08091	6.11887
ILMN_1226280	Gar1	GAR1 ribonucleoprotein homolog (yeast)	68147	Perfect	6.03746	6.45363	5.63921	6.01004	5.79333	6.5536	5.86266	5.93292	5.63662
ILMN_1238688	Pspc1	paraspeckle protein 1	66645	Perfect	6.33738	5.857	6.2553	5.99009	6.10297	5.84938	6.10678	6.24624	5.9328
ILMN_2681814	Usp46	ubiquitin specific peptidase 46	69727	Perfect	5.88726	5.95549	6.17942	6.11923	5.92526	6.01813	5.89446	5.92644	5.90898
ILMN_2482390	Usp2	ubiquitin specific peptidase 2	53376	Perfect	6.12875	6.13516	5.92293	6.11141	6.26398	5.90023	6.02635	5.97298	6.07569
ILMN_1240264	Usp2	ubiquitin specific peptidase 2	53376	Perfect	5.83828	6.01189	5.82675	6.13956	6.11686	5.99334	6.03789	6.04194	5.83076
ILMN_2466316	Usp2	ubiquitin specific peptidase 2	53376	Perfect	6.07052	5.98125	6.0318	5.89091	6.18671	6.75809	5.85732	5.79076	5.70256
ILMN_3064669	Mapk1ip1	mitogen-activated protein kinase 1 interacting protein 1	69546	Perfect	9.97176	9.53999	9.51087	9.80128	9.71213	9.60105	9.27349	9.05893	9.20954
ILMN_2732642	Kptn	kaptin	70394	Perfect	10.4786	10.6226	10.5382	10.5879	10.4074	10.4746	11.2394	10.9505	10.8788
ILMN_2619156	Kcna7	potassium voltage-gated channel, shaker-related subfamily, member 7	16495	Perfect	6.29069	6.07041	6.06145	6.26292	6.44148	5.83542	5.91008	6.35485	6.31776
ILMN_2858399	Fitm2	NA	NA	Perfect***	6.26664	6.12123	6.28602	6.30648	6.01004	6.16738	6.28113	6.17849	6.09789
ILMN_1224619	St3gal1	ST3 beta-galactoside alpha-2,3-sialyltransferase 1	20442	Perfect	8.78881	8.71729	8.24315	8.12676	8.27988	7.57717	9.32331	9.0274	9.16807
ILMN_2749178	St3gal1	ST3 beta-galactoside alpha-2,3-sialyltransferase 1	20442	Perfect	6.36016	6.35493	6.51874	6.20428	6.46773	6.05307	6.62656	6.14423	6.45336
ILMN_2727251	Slc4a9	solute carrier family 4, sodium bicarbonate cotransporter, member 9	240215	Perfect	6.4529	6.46859	6.61479	6.5357	6.89607	6.63693	6.91145	6.70356	6.64483
ILMN_2668001	Brix1	BRX1, biogenesis of ribosomes, homolog (S. cerevisiae)	67832	Perfect	8.61637	8.92319	8.41757	8.81913	8.72859	8.61666	8.2688	7.92801	7.68216
ILMN_2853744	Brix1	BRX1, biogenesis of ribosomes, homolog (S. cerevisiae)	67832	Perfect	6.27453	6.18379	6.17659	6.29693	6.19983	6.46373	6.05806	6.3725	6.37098
ILMN_1226186	Birc2	baculoviral IAP repeat-containing 2	11797	Perfect	6.2171	6.21392	6.30494	6.36059	6.35226	6.64703	6.229	6.21766	6.2722
ILMN_2741621	Birc2	baculoviral IAP repeat-containing 2	11797	Perfect	14.0131	13.8622	13.5291	13.7032	13.6553	13.4825	13.631	13.5151	13.2755
ILMN_1215606	Skiv2l	superkiller viralicidic activity 2-like (S. cerevisiae)	108077	Perfect	6.93394	6.65231	7.50137	7.11014	6.9558	6.58362	7.14763	6.90866	6.75006
ILMN_3162403	St6galnac3	ST6 (alpha-N-acetyl-neuraminyl-2,3-beta-galactosyl-1,3)-N-acetylgalactosaminide alpha-2,6-sialyltransferase 3	20447	Perfect	5.99014	5.75416	6.46817	6.07548	5.99014	6.21329	5.78639	5.95933	6.20643
ILMN_2598805	Rhbdl3	rhomboid, veinlet-like 3 (Drosophila)	246104	Perfect	7.57073	7.49419	7.27468	7.23384	7.25968	6.61802	7.34607	6.88809	7.04006
ILMN_2978009	N4bp2	NEDD4 binding protein 2	333789	Perfect	9.237	9.26099	9.35749	9.06517	9.29883	9.34195	9.32689	9.40048	9.26725
ILMN_2715903	Ptger4	prostaglandin E receptor 4 (subtype EP4)	19219	Perfect	8.83091	8.6104	8.09501	8.52212	8.66426	8.47704	8.60972	8.77633	8.31976
ILMN_1248891	Crtc3	CREB regulated transcription coactivator 3	70461	Perfect	6.09074	6.10313	5.76386	5.808	6.20019	6.09481	6.06339	6.16269	6.08568
ILMN_2595232	AA986860	expressed sequence AA986860	212439	Perfect	6.25087	6.42352	5.78412	5.89112	5.87836	6.74841	6.21652	5.93062	6.25644
ILMN_2698334	4930486L24Rik	RIKEN cDNA 4930486L24 gene	214639	Perfect	9.73493	9.65638	9.34195	9.49413	9.28139	9.3851	9.82957	9.57062	9.56248
ILMN_2749169	S100a5	S100 calcium binding protein A5	20199	Perfect	9.51944	9.53262	9.30267	9.40419	9.32331	9.19592	9.5154	9.58168	9.02674
ILMN_1234590	Rps8	ribosomal protein S8	20116	Perfect	5.98469	6.26255	6.37829	6.19564	6.54332	6.42381	6.3751	6.07488	5.92469
ILMN_2839762	Gm1631	predicted gene 1631	381371	Perfect****	5.87719	5.95606	6.06392	5.99085	6.12013	5.99801	6.13238	5.94607	5.84255
ILMN_3160958	Olfr1016	olfactory receptor 1016	257915	Perfect	7.48458	7.81607	7.62301	7.4412	7.35096	7.2072	7.55858	7.52368	7.8125
ILMN_2495367	Vmn1r202	vomeronasal 1 receptor 202	171258	Perfect	5.83872	6.14405	5.994	5.98216	6.11141	5.99162	6.02084	5.98036	5.98784
ILMN_2658878	Tg	thyroglobulin	21819	Perfect	6.83418	7.1144	6.9119	6.74754	6.80624	6.21543	6.61838	6.88413	6.89532
ILMN_1230409	Olfr1320	olfactory receptor 1320	236784	Perfect	8.17349	8.2184	8.02858	8.15652	8.10614	7.98946	8.22916	8.15599	8.49089
ILMN_2993661	Trim59	tripartite motif-containing 59	66949	Perfect	7.19372	6.61362	6.67646	6.56426	6.52985	6.89062	6.89129	6.78626	6.64789
ILMN_2931384	Lrrc59	leucine rich repeat containing 59	98238	Perfect	5.94914	5.97279	5.99975	6.18333	5.95006	6.35814	5.83524	5.92349	5.79271
ILMN_1214753	Efcab2	EF-hand calcium binding domain 2	68226	Perfect	9.75123	9.94179	9.9788	9.68144	10.1301	9.46868	9.91646	9.99096	9.90913
ILMN_2684084	Efcab2	EF-hand calcium binding domain 2	68226	Perfect	7.17	7.17183	7.54632	7.48311	7.40989	7.26458	7.14263	7.0611	6.96301
ILMN_3082271	Rims1	regulating synaptic membrane exocytosis 1	116837	Perfect	6.05601	5.65323	6.07767	5.97272	6.40247	6.72812	6.06061	6.21529	5.9721
ILMN_3123909	Cxxc4	CXXC finger 4	319478	Perfect	5.93974	5.71075	6.27203	5.64231	6.01013	5.9324	6.05119	5.95011	6.05731
ILMN_3048058	Cxxc4	CXXC finger 4	319478	Perfect	7.30178	7.75723	7.65145	7.74992	7.88759	7.47652	6.87041	7.07643	7.01259
ILMN_1239380	Leprel2	leprecan-like 2	14789	Perfect	8.329	8.37128	8.59644	8.3598	8.46814	8.64385	8.54357	8.50285	8.56454
ILMN_2715289	Exosc7	exosome component 7	66446	Perfect	7.51305	7.08995	7.15893	7.43647	7.28142	7.69552	7.52853	7.34368	7.22809
ILMN_2443470	Tnrc18	trinucleotide repeat containing 18	231861	Perfect	9.02841	9.17666	9.26349	9.2295	9.36614	9.37751	8.65989	8.74377	8.42269
ILMN_3003152	Tnrc18	trinucleotide repeat containing 18	231861	Perfect	6.6476	6.77898	6.69575	6.56047	6.67811	6.87175	6.67049	6.6811	6.44244
ILMN_2495393	Tnrc18	trinucleotide repeat containing 18	231861	Perfect	12.0156	12.1932	12.2112	12.1531	12.1007	12.1191	12.0424	11.8381	12.0252
ILMN_1214375	Gpn2	GPN-loop GTPase 2	100210	Perfect	8.99863	8.68426	8.92827	9.12266	8.98963	8.99593	8.8258	8.71572	8.46567
ILMN_1231625	Cyp4f14	cytochrome P450, family 4, subfamily f, polypeptide 14	64385	Perfect	6.07128	6.24401	5.90066	6.14014	6.00654	6.24067	5.93136	6.06348	6.35374
ILMN_2751102	Hist1h2ae	histone cluster 1, H2ae	319166	Perfect	5.99653	6.12269	5.75788	5.9452	6.24476	6.1129	5.88181	5.73795	6.10799
ILMN_1224129	Dennd3	DENN/MADD domain containing 3	105841	Perfect	6.22282	6.82578	6.4277	6.0109	6.73513	6.38297	6.4031	6.42946	6.30964
ILMN_3076219	Espn	espin	56226	Perfect	5.96081	5.87856	6.09792	5.83736	6.13687	5.99197	6.17388	5.61564	5.856
ILMN_2731578	Espn	espin	56226	Perfect	5.97964	6.31327	6.11436	5.86909	5.90519	6.40484	6.11436	5.76096	6.01467
ILMN_2619211	Rln3	relaxin 3	212108	Perfect	7.35362	7.39633	7.10066	7.19515	7.21902	6.94231	7.1248	7.36417	7.4826
ILMN_2652608	Spic	Spi-C transcription factor (Spi-1/PU.1 related)	20728	Perfect	6.33844	6.48167	6.31087	6.49515	6.28368	6.32388	6.25488	6.03739	6.29325
ILMN_2854004	Spic	Spi-C transcription factor (Spi-1/PU.1 related)	20728	Perfect	6.23179	6.18533	6.74439	6.22883	6.56787	6.24401	6.2844	6.22608	6.49874
ILMN_2692853	C030006K11Rik	RIKEN cDNA C030006K11 gene	223665	Perfect	8.89411	9.03999	9.14215	8.99125	9.13954	9.03246	8.16476	8.49477	8.54808
ILMN_2919263	Slc25a1	solute carrier family 25 (mitochondrial carrier, citrate transporter), member 1	13358	Perfect	6.09418	6.07905	5.83333	6.23	5.78942	6.18703	6.03557	5.97942	5.80401
ILMN_2619846	Slc25a1	solute carrier family 25 (mitochondrial carrier, citrate transporter), member 1	13358	Perfect	6.57808	6.30483	6.2432	6.33034	6.43354	6.06232	6.1198	6.40848	6.29463
ILMN_1245376	Slfnl1	schlafen like 1	194219	Perfect	5.84268	5.99718	6.07629	5.80256	5.94299	6.26643	6.32583	6.25594	6.19769
ILMN_1215184	1700049L16Rik	hematological and neurological expressed 1-like pseudogene	108950	Perfect	8.99981	9.04225	8.75932	9.01215	8.81557	8.86638	9.2365	9.09246	9.21098
ILMN_2837447	Sec14l4	SEC14-like 4 (S. cerevisiae)	103655	Perfect	9.21325	9.70719	9.71357	9.273	9.40308	9.42294	10.3655	10.261	10.3779
ILMN_2605013	Sec14l4	SEC14-like 4 (S. cerevisiae)	103655	Perfect	7.90269	7.78437	8.19715	7.90196	7.90664	8.25277	7.92608	8.10954	8.41421
ILMN_2508745	Zfyve21	zinc finger, FYVE domain containing 21	68520	Perfect	9.14929	9.03159	9.43088	9.1529	9.27565	9.15258	9.09862	9.05716	9.00359
ILMN_2677157	Npff	neuropeptide FF-amide peptide precursor	54615	Perfect	5.98033	6.24585	5.91259	6.06045	6.20416	6.16428	6.26822	6.10461	5.88766
ILMN_2629856	Rrp15	ribosomal RNA processing 15 homolog (S. cerevisiae)	67223	Perfect	6.3193	6.23892	6.43451	6.43846	6.33428	6.28041	6.37689	6.58613	6.39061
ILMN_2760399	Omp	olfactory marker protein	18378	Perfect	5.82441	6.05656	5.87974	5.85354	6.0922	5.72086	5.94623	5.68638	5.91862
ILMN_2776034	Gal	galanin	14419	Perfect	7.47392	7.67684	7.48125	7.69335	7.54734	7.991	7.85276	7.365	7.34725
ILMN_1244169	Sftpd	surfactant associated protein D	20390	Perfect	6.76365	6.80312	6.9053	7.08314	7.06802	7.33316	6.72279	6.65841	6.98216
ILMN_2638491	Slamf7	SLAM family member 7	75345	Perfect	6.30509	6.32216	5.93905	6.24686	5.93751	6.51484	6.04299	6.25118	6.44765
ILMN_2684250	Hhip	Hedgehog-interacting protein	15245	Perfect	6.18443	6.21839	6.24351	6.47694	6.27696	6.35692	6.28901	6.30964	6.58595
ILMN_2590638	Bcl2l11	BCL2-like 11 (apoptosis facilitator)	12125	Perfect	6.61935	6.39761	6.19294	6.02732	5.93121	5.92435	5.82974	5.95732	6.32723
ILMN_3162445	Trcg1	taste receptor cell gene 1	541610	Good****	6.57456	7.22482	6.41559	6.3421	6.30546	6.41956	6.50062	6.31914	6.97456
ILMN_2815450	Serpina4-ps1	serine (or cysteine) peptidase inhibitor, clade A, member 4, pseudogene 1	321018	Perfect	9.2791	9.20499	9.2459	9.31931	9.29537	9.2459	9.08036	9.16998	9.35385
ILMN_3162658	Slc10a7	solute carrier family 10 (sodium/bile acid cotransporter family), member 7	76775	Perfect	6.12038	6.18146	6.15248	5.65018	6.07021	5.92509	6.09173	5.99789	6.13642
ILMN_2707645	Rhbg	Rhesus blood group-associated B glycoprotein	58176	Perfect	12.311	12.3892	12.2849	12.3425	12.3766	12.361	12.5422	12.4223	12.3172
ILMN_2599748	Map2k6	mitogen-activated protein kinase kinase 6	26399	Perfect	10.9994	10.8012	10.9663	11.0218	11.0316	11.0011	11.1841	11.3068	11.2394
ILMN_2623856	Map2k6	mitogen-activated protein kinase kinase 6	26399	Perfect	5.72778	6.03691	5.94668	6.12177	6.01202	5.51884	5.9685	6.00436	5.93072
ILMN_1215521	Map2k6	mitogen-activated protein kinase kinase 6	26399	Perfect	6.42023	6.60462	6.18999	6.07454	6.25386	6.31018	6.11383	6.15554	6.14384
ILMN_2895819	Vmn1r11	vomeronasal 1 receptor 11	113860	Perfect	12.0263	12.0582	12.1199	12.2413	12.2047	12.1207	11.8966	11.2431	11.156
ILMN_2429059	Zfp467	zinc finger protein 467	68910	Perfect	5.99556	5.98794	5.88424	5.98075	6.12332	6.54813	5.6261	5.9365	6.04543
ILMN_1218368	Bicd1	bicaudal D homolog 1 (Drosophila)	12121	Perfect	6.27306	6.07869	6.66413	6.3639	5.95959	6.14664	6.28974	5.9814	6.01222
ILMN_2745876	BC020535	cerebral cavernous malformation 2-like	228788	Perfect	11.3812	11.3605	11.5616	11.3994	11.4651	11.5282	11.0115	11.0601	10.8697
ILMN_3162439	Olfr566	olfactory receptor 566	258168	Perfect	5.87667	5.74807	6.0852	6.20436	5.9814	6.09001	6.03384	5.63885	5.82944
ILMN_1240038	BC046331	centrosomal protein 104	230967	Perfect	6.23148	5.64085	6.10883	6.13394	6.04101	5.7372	6.01619	6.21974	5.8867
ILMN_2776139	Zfp846	zinc finger protein 846	244721	Perfect	6.10746	6.37055	6.34356	6.33115	6.15604	6.19508	6.50188	5.98644	6.188
ILMN_3064134	Thnsl1	threonine synthase-like 1 (bacterial)	208967	Perfect	8.67646	8.45007	8.75155	8.70622	8.8475	9.0899	8.88262	8.66825	8.44092
ILMN_2867212	C1ql4	complement component 1, q subcomponent-like 4	239659	Perfect	6.36091	6.11744	6.56947	6.39111	6.53519	6.69731	6.42901	6.33286	6.47818
ILMN_1249417	Pdrg1	p53 and DNA damage regulated 1	68559	Perfect	6.69999	6.41504	6.81233	6.61708	6.69361	6.6682	6.61664	6.42082	6.69944
ILMN_2600463	Mtus1	mitochondrial tumor suppressor 1	102103	Perfect	13.7388	13.6863	13.7666	13.7752	13.6512	13.6688	13.9549	13.9549	13.8622
ILMN_2714522	Olfr1243	olfactory receptor 1243	258971	Perfect	5.82603	6.1731	5.94083	6.10437	5.80741	6.44915	6.20019	6.14822	6.04473
ILMN_2668369	Mrpl45	mitochondrial ribosomal protein L45	67036	Perfect	5.93632	5.9693	6.00167	6.02588	5.98839	5.89665	6.11919	6.15521	5.96583
ILMN_2933488	Taar7e	trace amine-associated receptor 7E	276742	Perfect	6.30957	6.13871	6.46177	6.25762	6.41979	6.38509	6.43527	6.4522	6.25252
ILMN_1240230	Gsdmc	gasdermin C	83492	Perfect	6.74362	6.8021	6.55011	6.86953	6.71909	6.71542	7.01799	6.75308	6.59927
ILMN_2730216	Gsdmc	gasdermin C	83492	Perfect	6.27489	6.21179	6.24629	6.35622	6.39684	5.91975	6.44523	6.36264	6.25255
ILMN_1257797	Gsdmc	gasdermin C	83492	Perfect	6.74511	6.50455	6.52347	6.65627	6.77318	6.86241	6.30498	6.30589	6.56012
ILMN_2784446	Sox17	SRY (sex determining region Y)-box 17	20671	Perfect	5.89033	5.87558	5.99	5.86945	6.67512	6.22513	5.99842	6.17827	5.9783
ILMN_2747986	Sox17	SRY (sex determining region Y)-box 17	20671	Perfect	8.00111	8.15352	7.96924	7.5768	7.70449	7.37447	8.84841	8.5258	8.36244
ILMN_2675765	Auts2	NA	NA	Perfect	6.22926	6.39872	6.18709	6.30429	6.4256	6.62532	6.605	6.64727	6.86941
ILMN_3052726	Auts2	autism susceptibility candidate 2	319974	Perfect	6.05707	5.77815	6.33806	6.25535	6.20208	6.208	6.35857	5.79535	6.08687
ILMN_1216915	Auts2	autism susceptibility candidate 2	319974	Perfect	6.35164	6.06792	6.54363	6.0556	6.18104	5.84433	6.11857	5.91303	5.91782
ILMN_2720930	Sil1	endoplasmic reticulum chaperone SIL1 homolog (S. cerevisiae)	81500	Perfect	6.21839	6.2983	6.32192	6.51538	6.1098	6.03427	6.22175	6.30969	6.39164
ILMN_1251371	Odf3b	outer dense fiber of sperm tails 3B	70113	Perfect	11.8986	11.7663	11.6518	11.775	11.602	11.4709	11.5419	11.4971	11.5628
ILMN_2759088	Odf3b	outer dense fiber of sperm tails 3B	70113	Perfect	7.57049	7.267	7.54907	7.31385	7.3273	7.64348	7.26184	7.01605	6.98789
ILMN_2661458	Supt5h	suppressor of Ty 5	20924	Perfect	10.2763	10.4723	10.2635	10.0395	10.1092	10.0076	10.2411	10.1262	10.2066
ILMN_2950441	Supt5h	suppressor of Ty 5	20924	Perfect	5.77525	5.90258	5.93612	5.8314	5.92725	5.66654	5.95603	6.14877	6.02667
ILMN_1249688	Tnfaip8l2	tumor necrosis factor, alpha-induced protein 8-like 2	69769	Perfect	11.5581	11.7608	11.6657	11.5238	11.7826	11.6853	11.6345	11.8556	12.0864
ILMN_2878979	Tnfaip8l2	tumor necrosis factor, alpha-induced protein 8-like 2	69769	Perfect	5.94004	5.80338	5.84158	6.26714	5.84548	5.93747	6.03726	5.66975	6.05853
ILMN_1218413	Rnf19a	ring finger protein 19A	30945	Perfect	6.74813	6.23313	6.11413	6.23555	6.40992	6.77686	6.42938	6.5812	6.01959
ILMN_1241957	Ttc5	tetratricopeptide repeat domain 5	219022	Perfect	6.42654	6.91374	6.61502	6.56849	6.18691	7.1579	6.14089	6.12394	6.21815
ILMN_2672104	Olfr513	olfactory receptor 513	258718	Perfect	5.9651	5.96095	6.43539	6.16953	6.24726	6.09939	5.96271	6.20815	6.30268
ILMN_1217309	Tax1bp3	Tax1 (human T cell leukemia virus type I) binding protein 3	76281	Perfect	11.392	11.4083	11.1514	11.48	11.2716	11.1871	11.4971	10.7058	10.6935
ILMN_2746086	Tax1bp3	Tax1 (human T cell leukemia virus type I) binding protein 3	76281	Perfect	5.59229	6.26724	6.07954	5.83503	6.17164	6.0133	6.09012	5.89525	5.93978
ILMN_2686036	Tax1bp3	Tax1 (human T cell leukemia virus type I) binding protein 3	76281	Perfect	6.97792	5.94801	6.33325	6.57759	6.52935	6.42912	6.18406	6.04082	6.23484
ILMN_2706251	Cxxc1	CXXC finger 1 (PHD domain)	74322	Perfect	7.00203	7.39995	7.10499	7.25414	6.81712	6.59788	6.77484	6.91837	6.88572
ILMN_2620959	Cxxc1	CXXC finger 1 (PHD domain)	74322	Perfect	6.01781	6.04751	6.03663	6.44464	6.07629	6.07811	6.05874	6.44953	6.29009
ILMN_2898135	Cxxc1	CXXC finger 1 (PHD domain)	74322	Perfect	8.92116	9.12092	8.83425	8.87403	8.85603	8.88118	8.31918	8.3833	8.37214
ILMN_2588362	Cdca8	cell division cycle associated 8	52276	Perfect	11.8545	12.1349	12.0097	11.8545	11.8997	11.9323	11.8061	11.8523	12.1487
ILMN_2503329	Zcchc9	zinc finger, CCHC domain containing 9	69085	Perfect	5.73508	5.92496	5.77481	5.87426	5.59487	5.97235	5.80052	5.8313	5.83097
ILMN_1237404	Bok	BCL2-related ovarian killer	51800	Perfect	14.4076	14.5268	14.4002	14.3233	14.393	14.4276	14.3644	14.4596	14.5268
ILMN_2772077	Bok	BCL2-related ovarian killer	51800	Perfect	6.25931	6.10142	5.84716	6.10951	5.86229	6.08658	6.04622	5.96954	6.12149
ILMN_1240551	Psg19	pregnancy specific glycoprotein 19	26439	Perfect	6.52084	6.80994	6.42405	6.51635	6.69108	6.82319	6.64646	6.81514	6.71139
ILMN_2931800	Psg19	pregnancy specific glycoprotein 19	26439	Perfect	6.39872	6.17214	6.14368	5.95302	5.85135	6.39164	6.03195	6.11158	5.93955
ILMN_1227375	Psg19	pregnancy specific glycoprotein 19	26439	Perfect	11.9757	12.054	11.6991	11.5525	11.6502	11.5581	12.0078	11.9288	12.5922
ILMN_3154640	Aff1	AF4/FMR2 family, member 1	17355	Perfect	6.87966	7.12125	7.08067	7.04876	7.15955	7.09754	7.02528	7.47392	6.84227
ILMN_2710524	Cntn4	contactin 4	269784	Perfect	6.40089	5.84533	5.6964	5.93687	6.14515	6.41523	5.74311	5.86078	5.94096
ILMN_2968538	Cntn4	contactin 4	269784	Perfect****	11.6181	11.6136	11.8686	11.6859	11.6786	11.8997	11.4565	11.6337	11.7608
ILMN_2676515	Cntn4	contactin 4	269784	Perfect	6.05351	5.52705	6.09846	5.97885	6.35724	5.77133	5.95952	6.36335	5.81175
ILMN_2741899	Snrnp200	small nuclear ribonucleoprotein 200 (U5)	320632	Perfect	6.48515	6.38142	6.59989	6.72317	6.71678	6.19528	6.43783	6.5827	6.72112
ILMN_3009243	Dusp2	dual specificity phosphatase 2	13537	Perfect	9.48079	10.0025	9.8204	9.94755	9.97261	9.76044	8.80882	8.78705	8.55476
ILMN_1242406	Dusp2	dual specificity phosphatase 2	13537	Perfect	8.88262	8.79766	9.00157	9.0514	8.90629	9.04694	8.71292	8.84906	8.84354
ILMN_1245622	Cldn15	claudin 15	60363	Perfect	6.10128	6.23396	6.37362	6.10451	6.17303	5.90422	6.14944	6.02961	6.15579
ILMN_2793817	Cldn15	claudin 15	60363	Perfect	5.98747	6.27405	5.90582	5.80912	5.76353	6.34962	5.87784	5.90751	5.8109
ILMN_2674906	Cldn15	claudin 15	60363	Perfect	9.50284	9.15448	9.5202	9.52697	9.37207	9.48944	8.95667	9.03441	9.05635
ILMN_2458587	Zfp592	zinc finger protein 592	233410	Perfect	8.7402	8.84188	8.12389	8.27559	8.15411	7.63233	9.40273	9.26401	9.5087
ILMN_2721603	Olfr497	olfactory receptor 497	258733	Perfect	6.00766	5.79363	6.17096	5.8685	6.10069	5.67459	5.90374	5.85567	5.8206
ILMN_2999447	1700123O20Rik	RIKEN cDNA 1700123O20 gene	58248	Perfect	5.83743	6.19834	6.03948	5.7619	5.93528	5.86176	5.92996	5.95362	5.89548
ILMN_2597332	1700123O20Rik	RIKEN cDNA 1700123O20 gene	58248	Perfect	6.54285	6.61287	6.68715	6.61211	6.96053	6.33211	6.33241	6.52516	6.37155
ILMN_1235857	Ear10	eosinophil-associated, ribonuclease A family, member 10	93725	Perfect	6.41821	6.30558	6.59458	6.40551	6.5339	6.35889	6.09663	6.41973	6.4189
ILMN_2600268	Akap9	A kinase (PRKA) anchor protein (yotiao) 9	100986	Perfect	6.00212	5.70437	6.24505	6.09748	6.23354	6.19363	5.74248	5.98972	6.22442
ILMN_2627299	Akap9	A kinase (PRKA) anchor protein (yotiao) 9	100986	Perfect	6.37191	6.2889	6.12149	6.72553	6.21204	6.30872	6.00508	6.29586	6.25471
ILMN_2678495	Akap9	A kinase (PRKA) anchor protein (yotiao) 9	100986	Perfect	6.30546	6.32421	6.47374	6.57035	6.11826	6.37477	6.08258	6.31754	6.31507
ILMN_2627300	Akap9	A kinase (PRKA) anchor protein (yotiao) 9	100986	Perfect	11.4359	11.1245	11.0126	11.2403	11.0752	10.7418	11.0984	10.9058	10.9382
ILMN_3083372	Zfp748	zinc finger protein 748	212276	Perfect	10.5892	10.5929	10.4604	10.5008	10.5348	10.4455	10.546	10.4583	10.3028
ILMN_2637808	Icam4	intercellular adhesion molecule 4, Landsteiner-Wiener blood group	78369	Perfect	8.6787	8.54898	8.5582	8.88545	8.71497	9.0446	8.77759	8.83116	8.55635
ILMN_1250747	Pex12	peroxisomal biogenesis factor 12	103737	Perfect	7.88549	8.18953	8.41971	8.13822	8.61666	8.83828	8.03747	8.21804	8.57594
ILMN_3060369	Pbx1	pre B cell leukemia homeobox 1	18514	Perfect	10.9566	10.8106	11.2992	10.9646	11.1895	11.4508	11.2001	11.3411	11.0956
ILMN_3137804	Pbx1	pre B cell leukemia homeobox 1	18514	Perfect	10.3695	10.1516	10.4545	10.546	10.4252	10.7023	10.427	10.4669	10.2211
ILMN_2976129	Tinagl1	tubulointerstitial nephritis antigen-like 1	94242	Perfect	6.20189	5.96762	6.07531	6.48101	6.86453	6.44377	6.00643	6.02575	6.25873
ILMN_1230020	Fmod	fibromodulin	14264	Perfect	6.95325	6.89744	6.90734	6.85115	6.95187	7.11381	6.89547	6.97952	6.81983
ILMN_2999762	Fmod	fibromodulin	14264	Perfect	6.73986	6.74596	7.27811	6.31642	6.89947	6.73719	6.6455	7.15375	7.82618
ILMN_2666574	1700001J03Rik	RIKEN cDNA 1700001J03 gene	69282	Perfect	6.44283	6.2215	6.32488	6.40715	6.4843	6.22939	6.31623	6.25681	5.97567
ILMN_1215910	Foxn2	NA	NA	Perfect	12.032	11.8329	12.0203	11.6735	11.7444	11.493	11.8145	12.011	11.7697
ILMN_1215004	Osbpl9	oxysterol binding protein-like 9	100273	Perfect	10.0978	10.1208	10.4303	10.2106	10.2524	10.1273	10.0747	9.91899	9.97909
ILMN_2671366	6330577E15Rik	SWI5 dependent recombination repair 1	67788	Perfect	6.07581	6.65604	6.3771	6.24705	6.28977	6.1033	6.55406	6.20052	6.33025
ILMN_2917074	Ptf1a	pancreas specific transcription factor, 1a	19213	Perfect	7.49227	7.20059	7.48389	7.5684	7.50378	7.62855	7.2677	7.10499	7.16687
ILMN_2750042	Ppid	peptidylprolyl isomerase D (cyclophilin D)	67738	Perfect	8.04039	8.48974	8.32807	8.03163	8.12856	8.22194	8.23013	8.15989	8.09443
ILMN_2800687	Hr	hairless	15460	Perfect	6.39868	6.28959	6.41749	6.41135	6.35295	6.28863	6.38573	6.23234	6.48457
ILMN_1220617	Hr	hairless	15460	Perfect	6.63288	6.75021	6.28491	6.489	6.14144	6.14961	6.5899	6.56239	6.5431
ILMN_2683856	Noxo1	NADPH oxidase organizer 1	71893	Perfect	7.0999	6.98272	7.17616	7.21951	7.03366	7.30732	7.01013	6.94795	7.20463
ILMN_1240610	Noxo1	NADPH oxidase organizer 1	71893	Perfect	7.08206	6.9076	6.76208	6.86993	6.78824	6.4487	7.06063	6.88976	6.82103
ILMN_1229904	Vmn1r214	vomeronasal 1 receptor 214	171248	Perfect	7.87468	8.24646	7.88492	7.86237	7.89651	8.16385	7.78083	7.17359	7.85812
ILMN_2682887	Trmt2a	TRM2 tRNA methyltransferase 2A	15547	Perfect	6.4094	5.80717	6.15425	6.05786	6.07155	6.21819	6.05148	6.22787	5.94043
ILMN_2727184	Paqr6	progestin and adipoQ receptor family member VI	68957	Perfect	5.95959	6.14972	5.66851	5.79442	5.9489	6.02365	5.63375	5.79428	6.03873
ILMN_2943561	Olfr815	olfactory receptor 815	258665	Perfect	8.90217	9.09862	8.70944	8.77942	8.67706	8.54105	8.52773	8.29375	8.35877
ILMN_2763674	Fto	fat mass and obesity associated	26383	Perfect	6.54338	6.26924	6.36806	6.75654	6.63944	6.11303	6.54916	6.3277	6.42254
ILMN_2715270	Slc5a1	solute carrier family 5 (sodium/glucose cotransporter), member 1	20537	Perfect	6.07767	5.95781	5.65603	5.93161	6.47242	6.23262	5.82366	5.842	6.16046
ILMN_2622856	Apol9b	apolipoprotein L 9b	71898	Perfect	5.90943	5.62	5.8892	6.19869	6.34767	6.11642	5.98905	6.00389	6.14213
ILMN_3151642	Myocd	myocardin	214384	Perfect	5.92773	6.16843	6.21371	6.22627	6.32594	6.12799	5.86957	5.80832	6.12911
ILMN_3072880	Myocd	myocardin	214384	Perfect	6.96394	7.09316	7.02215	6.80624	7.43673	6.97909	6.22636	6.53097	6.22922
ILMN_2740372	Pigo	phosphatidylinositol glycan anchor biosynthesis, class O	56703	Perfect	6.56722	6.5688	6.35485	6.50558	6.31642	6.67204	6.52814	6.44698	6.56561
ILMN_2997002	Pigo	phosphatidylinositol glycan anchor biosynthesis, class O	56703	Perfect	5.84906	5.93671	6.18596	6.11143	6.14318	6.35558	6.0318	5.91315	5.76279
ILMN_1229551	Pigo	phosphatidylinositol glycan anchor biosynthesis, class O	56703	Perfect	11.9394	11.8406	11.7882	11.8457	11.8028	11.74	11.7663	11.5913	11.4445
ILMN_3034034	Fam177a	family with sequence similarity 177, member A	73385	Good****	6.87709	6.47587	7.04366	6.44605	6.78305	6.19891	6.51863	6.55918	6.40201
ILMN_3107690	1700047I17Rik2	NA	NA	Perfect****	10.3065	9.91684	10.1031	10.02	9.99864	9.77131	9.86777	9.86723	9.76194
ILMN_2646606	St8sia6	ST8 alpha-N-acetyl-neuraminide alpha-2,8-sialyltransferase 6	241230	Perfect	6.00016	5.86125	6.12422	5.68134	6.07249	6.41089	5.81994	6.11826	5.98871
ILMN_2679477	Lrwd1	leucine-rich repeats and WD repeat domain containing 1	71735	Perfect	11.8237	11.8502	11.8038	11.8035	11.8556	11.6664	11.8035	11.777	11.9288
ILMN_1220893	Zfp281	zinc finger protein 281	226442	Perfect	8.44907	8.46653	8.76949	8.66275	8.90833	8.7346	8.6672	8.73034	8.86266
ILMN_1219188	Akr1b8	aldo-keto reductase family 1, member B8	14187	Perfect	6.95477	7.0611	7.03189	7.24159	7.19789	7.22103	6.58638	6.68761	6.74994
ILMN_2601453	Fam78a	family with sequence similarity 78, member A	241303	Perfect	5.89638	5.83229	5.80762	5.80858	6.06657	6.02514	6.07558	5.96779	6.0066
ILMN_2694917	Sap30	sin3 associated polypeptide	60406	Perfect	8.91875	8.81868	9.08209	9.11981	8.96943	9.43998	8.38376	8.52773	8.32621
ILMN_2643777	Dll3	delta-like 3 (Drosophila)	13389	Perfect	6.27734	6.35684	6.56239	6.17332	5.87374	6.28249	6.11312	6.42494	6.11851
ILMN_1227926	Flt1	FMS-like tyrosine kinase 1	14254	Perfect	7.18955	7.41373	7.53568	7.30429	7.07593	7.31181	7.62811	7.59895	7.50033
ILMN_2732721	Flt1	FMS-like tyrosine kinase 1	14254	Perfect	8.64322	8.70875	8.71497	8.75859	8.94439	8.89074	8.622	8.85287	8.66177
ILMN_2868699	Prlr	prolactin receptor	19116	Perfect	11.0533	11.3043	11.141	11.0694	11.0538	10.9805	10.9008	10.9198	10.8473
ILMN_2617005	Prlr	prolactin receptor	19116	Perfect	7.83759	7.37168	7.53807	7.92679	7.52304	7.52111	7.91907	7.85773	7.1619
ILMN_1242620	Prlr	prolactin receptor	19116	Perfect	6.37657	5.89687	5.99186	5.98475	5.89346	6.18579	5.92909	5.8605	6.24034
ILMN_2823612	Dkkl1	dickkopf-like 1	50722	Perfect	8.1369	8.38491	8.26105	8.08831	8.41454	8.7757	8.50493	8.51668	8.65274
ILMN_2752580	Dkkl1	dickkopf-like 1	50722	Perfect	10.7708	10.6598	10.577	10.7124	10.577	10.7865	10.8666	10.7541	10.7548
ILMN_2627081	Dkkl1	dickkopf-like 1	50722	Perfect	6.47718	6.37137	6.29577	6.54332	6.20278	6.82426	6.71154	6.45856	6.20317
ILMN_2636508	8030411F24Rik	RIKEN cDNA 8030411F24 gene	78609	Perfect	6.85984	6.84513	6.87152	6.57051	6.88586	6.86156	6.88682	6.87175	6.55066
ILMN_2761008	Caprin1	cell cycle associated protein 1	53872	Perfect	6.11374	6.09054	6.44698	6.29654	6.18014	6.74925	5.9676	6.08387	6.17913
ILMN_1247066	Caprin1	cell cycle associated protein 1	53872	Perfect	10.1839	9.92938	9.78533	10.0297	10.0205	10.0895	10.8672	10.4955	10.2974
ILMN_3044544	Gm766	NA	NA	Perfect***	6.04255	6.06076	6.29136	5.73124	6.21447	5.7275	5.70313	5.856	5.95882
ILMN_2917497	Fcgrt	Fc receptor, IgG, alpha chain transporter	14132	Perfect	6.59001	6.32137	6.33511	6.8809	6.30332	6.55956	6.59292	6.70576	6.7801
ILMN_2703529	Tra2b	transformer 2 beta homolog (Drosophila)	20462	Perfect	6.12234	5.93077	6.13238	6.24872	6.15085	5.99832	6.21858	6.2265	6.26719
ILMN_2623867	Ostm1	osteopetrosis associated transmembrane protein 1	14628	Perfect	6.72583	6.86538	6.65865	6.80643	6.84111	6.73379	6.88152	6.61136	6.61495
ILMN_2594094	Prkx	protein kinase, X-linked	19108	Perfect	11.5003	11.496	11.2964	11.2431	11.2109	11.259	11.1889	11.3391	11.502
ILMN_1238289	Prkx	protein kinase, X-linked	19108	Perfect	6.21364	6.37941	6.21265	6.65346	6.64483	6.24624	6.44003	6.1325	6.40722
ILMN_2721520	Socs7	suppressor of cytokine signaling 7	192157	Perfect	6.52945	6.59069	6.51806	6.34075	6.11323	6.4685	6.70843	6.96144	6.79257
ILMN_2665994	Socs7	suppressor of cytokine signaling 7	192157	Perfect	6.97396	6.98064	7.06228	7.39148	6.81185	6.96842	6.71259	7.00106	6.8595
ILMN_2515285	Wasf3	WAS protein family, member 3	245880	Perfect	6.42405	6.32798	6.7087	6.62844	6.60991	6.72988	6.58525	6.75373	6.98297
ILMN_2987826	Cdcp1	CUB domain containing protein 1	109332	Perfect	6.4079	6.47841	6.54663	6.50766	5.90209	6.39145	6.20697	6.4027	6.47117
ILMN_2597451	1700001P01Rik	RIKEN cDNA 1700001P01 gene	72215	Perfect	5.64005	5.84009	5.83981	6.32437	5.88496	5.97989	5.96035	6.16416	6.20753
ILMN_2734683	Fstl1	follistatin-like 1	14314	Perfect	6.53756	6.72317	6.57302	6.21903	6.25284	6.19707	6.86978	6.34841	6.83187
ILMN_2737374	Ngdn	neuroguidin, EIF4E binding protein	68966	Perfect	11.0573	10.8662	11.095	11.0688	10.9117	11.0976	10.9285	10.9441	10.8619
ILMN_2852196	Olfr1450	olfactory receptor 1450	258368	Perfect	8.26341	8.38203	7.93879	8.24767	7.91987	8.10595	8.71911	8.52989	8.61951
ILMN_2600202	Dhx33	DEAH (Asp-Glu-Ala-His) box polypeptide 33	216877	Perfect	11.118	10.9316	10.8519	11.119	10.9988	10.8779	10.4462	10.5724	10.2848
ILMN_2738522	Gfra4	glial cell line derived neurotrophic factor family receptor alpha 4	14588	Perfect	10.3655	10.7194	10.5777	10.5064	10.6532	10.4712	10.4023	10.506	10.5226
ILMN_2695391	Dnttip2	deoxynucleotidyltransferase, terminal, interacting protein 2	99480	Perfect	5.82834	5.75661	5.89428	6.09929	6.34143	5.97463	6.07004	6.14333	5.94607
ILMN_2632770	Bpi	bactericidal permeablility increasing protein	329547	Perfect	5.94558	6.32955	6.11498	6.3496	6.2293	6.17865	5.9084	5.83275	5.94693
ILMN_2971654	Olfr497	olfactory receptor 497	258733	Perfect	8.38842	8.6943	8.78947	8.62277	8.66825	9.01638	8.11598	8.64964	8.63411
ILMN_2604794	Atp5e	ATP synthase, H+ transporting, mitochondrial F1 complex, epsilon subunit	67126	Perfect	9.19783	9.05521	9.0891	9.2779	9.3358	9.37507	9.12871	9.00988	8.94409
ILMN_3089574	Spag11b	sperm associated antigen 11B	546038	Perfect	6.33977	6.4865	6.45891	6.52419	6.39667	6.01577	6.48404	6.49615	6.24046
ILMN_2652022	Hist3h2ba	histone cluster 3, H2ba	78303	Perfect	6.63246	6.29046	6.3322	6.41875	6.44586	5.86621	7.67793	7.57572	7.49195
ILMN_1258376	Kcnk6	potassium inwardly-rectifying channel, subfamily K, member 6	52150	Perfect	6.3456	5.95251	5.99359	5.91696	5.88504	6.20384	5.97676	6.07187	5.96651
ILMN_2731894	Pdhx	pyruvate dehydrogenase complex, component X	27402	Perfect	7.3393	7.42134	7.85812	7.36669	7.28808	8.12389	7.80532	7.88213	7.67071
ILMN_2599522	Cyhr1	cysteine and histidine rich 1	54151	Perfect	6.16516	6.21934	5.86382	5.70932	5.91448	6.16839	6.09467	6.13674	5.75607
ILMN_2599521	Cyhr1	cysteine and histidine rich 1	54151	Perfect	7.68354	7.48069	7.66007	7.98826	8.04647	8.04731	6.70971	7.33037	6.93645
ILMN_2599527	Cyhr1	cysteine and histidine rich 1	54151	Perfect	6.14836	5.87808	5.96857	6.35769	5.8381	5.81709	6.07564	5.93594	5.73006
ILMN_1239528	Gm614	predicted gene 614	245536	Perfect	5.85083	6.05312	5.88935	6.02756	5.75032	5.91504	6.04543	5.95336	6.09546
ILMN_2611857	Tk1	thymidine kinase 1	21877	Perfect	6.1921	6.55305	6.36671	6.27629	6.36853	5.92158	6.25177	5.82164	6.31221
ILMN_2605890	Tk1	thymidine kinase 1	21877	Perfect	9.7934	9.8436	10.086	9.50366	9.87251	9.94755	9.5294	9.79907	10.0187
ILMN_2893926	Tk1	thymidine kinase 1	21877	Perfect	6.63391	6.59502	6.59288	6.54132	6.52543	6.49527	6.75631	6.41589	6.58628
ILMN_2714855	Senp6	SUMO/sentrin specific peptidase 6	215351	Perfect	6.18928	6.64466	6.37838	6.24302	6.27212	5.73838	7.18307	7.12583	6.78057
ILMN_1254100	Senp6	SUMO/sentrin specific peptidase 6	215351	Perfect	8.9855	9.06695	9.1378	9.14445	9.32659	9.45344	9.05752	9.43174	9.17119
ILMN_1246846	Zfp668	zinc finger protein 668	244219	Perfect	6.30391	6.33129	6.26143	6.24163	6.20124	6.40379	6.50041	6.0218	5.98661
ILMN_2801540	Chchd5	coiled-coil-helix-coiled-coil-helix domain containing 5	66170	Perfect	9.97735	9.80754	10.1647	9.93944	10.0754	10.1349	8.32621	9.21864	9.43032
ILMN_1253269	Fam5b	bone morphogenic protein/retinoic acid inducible neural-specific 2	240843	Perfect	6.22695	6.17763	6.11449	6.07996	5.77563	6.22336	6.16089	6.06412	5.84097
ILMN_2658919	Robo4	roundabout homolog 4 (Drosophila)	74144	Perfect	10.5382	10.1985	10.2674	10.3443	10.3107	10.0983	10.5852	10.4823	10.3563
ILMN_1219026	Robo4	roundabout homolog 4 (Drosophila)	74144	Perfect	5.94897	6.12519	5.94399	6.01482	6.31495	6.52508	6.24711	5.7917	5.74398
ILMN_2838564	Tsku	tsukushi	244152	Perfect	9.66058	9.58674	9.51855	9.70335	9.73472	9.87489	9.16998	8.92564	8.89949
ILMN_2896416	Derl1	Der1-like domain family, member 1	67819	Perfect	7.07446	6.16576	6.58772	6.54363	6.78587	6.49013	6.1841	6.48203	6.71037
ILMN_2732768	Derl1	Der1-like domain family, member 1	67819	Perfect	7.15704	7.15219	7.06052	7.24605	7.04319	7.00398	6.89298	6.63219	6.87229
ILMN_1217892	Derl1	Der1-like domain family, member 1	67819	Perfect****	6.18406	5.89091	6.39025	5.93213	6.11122	6.16744	5.98789	5.83414	6.07698
ILMN_1248603	Treh	trehalase (brush-border membrane glycoprotein)	58866	Perfect	6.04999	6.25836	6.14759	5.7502	6.14668	5.97145	6.28551	6.05709	6.02027
ILMN_1242415	Kcnj9	potassium inwardly-rectifying channel, subfamily J, member 9	16524	Perfect	8.05001	7.80392	8.09754	8.39337	8.21038	8.18594	7.68216	7.72524	7.59795
ILMN_1226143	Rabgef1	RAB guanine nucleotide exchange factor (GEF) 1	56715	Perfect	7.59757	7.59447	7.82172	7.69805	7.87952	7.73211	6.89	6.73241	7.10292
ILMN_2855261	Slc25a39	solute carrier family 25, member 39	68066	Perfect	6.9299	7.01274	6.955	6.81132	7.13235	6.40385	7.4907	7.39148	7.52026
ILMN_1227867	Klra7	killer cell lectin-like receptor, subfamily A, member 7	16638	Perfect	5.96902	6.21892	5.95336	6.04666	5.94217	6.09223	6.00302	6.15203	6.10716
ILMN_2624842	Plaa	phospholipase A2, activating protein	18786	Perfect	6.04432	6.15514	6.01242	6.11541	5.72785	6.23819	6.05639	6.13455	5.99503
ILMN_1221702	Plaa	phospholipase A2, activating protein	18786	Perfect	12.5783	12.6778	12.384	12.4639	12.3451	12.158	12.3732	12.2565	12.3371
ILMN_2596007	Phospho2	phosphatase, orphan 2	73373	Perfect	6.33576	6.31678	6.05414	6.61079	6.14471	6.45173	6.43535	6.4064	6.38955
ILMN_1216279	Irf6	interferon regulatory factor 6	54139	Perfect	6.19266	5.83772	5.95368	5.83552	6.01961	5.97652	5.99244	5.83237	5.97506
ILMN_2734263	Irf6	interferon regulatory factor 6	54139	Perfect	6.35857	6.34305	6.16969	6.32041	6.61802	6.42049	6.3375	6.63073	6.17596
ILMN_3087004	Hoxa13	homeobox A13	15398	Perfect	6.43604	6.25743	6.25913	6.60603	6.66079	6.27267	6.38909	5.892	6.52169
ILMN_3015589	Hoxa13	homeobox A13	15398	Perfect	9.44422	9.30617	9.4331	9.41331	9.54477	9.58674	9.48079	9.64951	9.5651
ILMN_3060943	Aak1	AP2 associated kinase 1	269774	Perfect	5.84774	5.84938	5.79517	5.97713	6.20513	6.09957	6.02664	5.92275	6.13593
ILMN_2607095	Olfr1311	olfactory receptor 1311	258271	Perfect	6.22417	6.07344	5.99331	5.54897	5.98856	6.06885	5.96578	5.92285	5.67795
ILMN_2742686	Rora	RAR-related orphan receptor alpha	19883	Perfect	8.33362	8.38012	8.40122	8.53647	8.05768	8.19155	7.42656	7.69694	7.34877
ILMN_1243741	Rora	RAR-related orphan receptor alpha	19883	Perfect	6.06253	5.81782	6.12281	5.95241	5.86534	6.02977	5.86716	5.64858	6.05827
ILMN_2611536	Lrp1b	low density lipoprotein-related protein 1B (deleted in tumors)	94217	Perfect	6.11407	6.17415	6.01247	6.09454	6.08419	5.85876	6.26627	6.13017	6.20126
ILMN_2591569	Plch1	phospholipase C, eta 1	269437	Perfect	6.7239	6.9112	6.82499	6.75331	6.34578	6.4064	6.86561	6.77418	6.82691
ILMN_1254705	Atp5d	ATP synthase, H+ transporting, mitochondrial F1 complex, delta subunit	66043	Perfect	7.541	7.53862	7.98747	7.87211	7.95722	8.19566	8.20482	8.0948	8.01129
ILMN_1241915	Notch1	notch 1	18128	Perfect	5.81355	6.02142	5.89076	6.208	6.02532	5.88813	6.00131	5.86354	6.03797
ILMN_2603662	B230312A22Rik	family with sequence similarity 214, member B	230088	Perfect	10.2333	10.292	10.0357	10.2781	10.1461	10.1072	10.0915	9.85068	10.0617
ILMN_1227451	Zfp61	zinc finger protein 61	22719	Perfect	9.35249	9.6238	9.39914	9.44942	9.49654	9.32421	9.22742	9.32232	9.47391
ILMN_2988275	Phf14	PHD finger protein 14	75725	Perfect	6.1276	6.53142	5.97272	6.10657	6.01549	6.46573	6.1436	6.39659	6.18417
ILMN_2597968	Krtap31-1	keratin associated protein 31-1	70831	Perfect	6.10608	5.8505	6.15698	6.02716	6.07028	6.2521	5.95583	5.97012	5.79141
ILMN_2892280	Frmpd3	FERM and PDZ domain containing 3	245643	Perfect	10.0173	10.0205	10.1369	10.1561	10.0537	10.2989	9.91775	10.0381	10.1904
ILMN_2982829	Mmp27	matrix metallopeptidase 27	234911	Perfect	8.13186	8.13853	8.41135	8.26759	8.09173	8.12292	7.55038	7.22378	7.16461
ILMN_1241293	Cldn5	claudin 5	12741	Perfect	6.48683	6.63144	6.57879	6.57608	6.28119	6.91088	6.52909	6.75184	6.57911
ILMN_2673621	Vtcn1	V-set domain containing T cell activation inhibitor 1	242122	Perfect	6.30738	6.3201	6.16586	5.82346	6.18948	6.5974	6.20466	5.89822	5.72895
ILMN_2664013	Mtm1	X-linked myotubular myopathy gene 1	17772	Perfect	5.95343	6.08149	6.0764	6.04255	6.1649	6.2046	5.96084	6.37415	6.07767
ILMN_2595143	Mtm1	X-linked myotubular myopathy gene 1	17772	Perfect	6.10366	6.32666	6.00198	6.3201	5.91828	6.11992	5.83376	6.06909	6.00729
ILMN_1245710	Ccl2	chemokine (C-C motif) ligand 2	20296	Perfect	6.10372	6.09098	6.31388	6.37543	6.12629	6.21429	6.10539	6.29338	6.1147
ILMN_1238305	Fap	fibroblast activation protein	14089	Perfect	6.33064	5.97317	5.83042	6.1012	5.61842	6.05212	6.03211	5.76164	6.07298
ILMN_2643326	2210020M01Rik	small integral membrane protein 5	66528	Perfect	5.90474	6.10098	5.94626	5.97891	5.98053	6.04248	6.01719	6.1743	5.97543
ILMN_2610190	Rgp1	RGP1 retrograde golgi transport homolog (S. cerevisiae)	242406	Perfect	8.78498	8.84558	8.63618	8.72564	8.8395	8.82606	8.67706	8.62066	8.80915
ILMN_2710589	Rgp1	RGP1 retrograde golgi transport homolog (S. cerevisiae)	242406	Perfect	6.67296	6.92791	6.84048	6.9411	6.64309	6.39754	6.87816	6.58919	6.7392
ILMN_2762528	Bmx	BMX non-receptor tyrosine kinase	12169	Perfect	10.2266	9.85329	10.0251	10.0698	9.95056	9.82763	10.4959	10.4943	10.4562
ILMN_2727359	Bmx	BMX non-receptor tyrosine kinase	12169	Perfect	6.57993	6.60544	7.06761	7.36714	6.5273	6.80606	6.66248	6.68785	6.66158
ILMN_2696610	Slc25a37	solute carrier family 25, member 37	67712	Perfect	6.19118	6.00416	6.36917	6.06109	6.46417	7.19434	6.43024	5.71601	6.2677
ILMN_2459899	Adamtsl4	ADAMTS-like 4	229595	Perfect	10.3598	10.3152	10.1162	10.1456	10.2097	10.1095	10.0799	10.3011	10.064
ILMN_2918875	Sln	sarcolipin	66402	Perfect	6.54478	6.22977	6.08563	6.43146	6.39934	6.21829	6.91817	6.98691	7.34202
ILMN_2597343	BC030476	glutamate rich 5	239368	Perfect	6.25081	6.82103	6.46621	6.15022	6.19244	6.5334	6.34291	6.43146	6.20964
ILMN_1224968	Scd3	stearoyl-coenzyme A desaturase 3	30049	Perfect	6.42202	6.79749	6.48477	6.66285	6.61084	6.17344	6.62559	6.30435	6.74362
ILMN_1233351	Ocm	oncomodulin	18261	Perfect	6.04107	5.90746	6.13774	6.07148	6.31667	5.9334	6.04754	5.74685	6.3393
ILMN_2828265	2005-09-01	septin 5	18951	Perfect	12.3371	12.611	12.9046	12.5352	12.7856	12.9906	12.9486	13.1923	13.3761
ILMN_1257244	Leprotl1	leptin receptor overlapping transcript-like 1	68192	Perfect	6.76072	6.93097	6.93728	7.05304	7.28256	6.76086	7.01259	6.73323	6.59433
ILMN_1237317	Hoxa13	homeobox A13	15398	Perfect	6.04467	6.40931	5.97335	5.91981	5.89158	6.64929	6.21808	5.87919	6.13183
ILMN_2858183	Igsf9b	immunoglobulin superfamily, member 9B	235086	Perfect	6.2789	5.95988	5.81257	6.12524	5.8162	6.3842	5.77076	5.83854	6.02641
ILMN_2600778	Neurog3	neurogenin 3	11925	Perfect	11.3725	11.2613	11.1198	11.467	11.3944	11.3021	11.6357	11.3422	11.2775
ILMN_2693543	Srrm1	NA	NA	Perfect	6.41198	6.29062	5.90741	6.33576	6.20136	6.45569	6.13331	6.17136	6.55997
ILMN_1254280	Mip	major intrinsic protein of eye lens fiber	17339	Perfect	8.61399	8.8788	8.6572	8.50113	8.63952	8.81981	8.61921	8.59276	8.86862
ILMN_2434359	Tpbpa	trophoblast specific protein alpha	21984	Perfect	8.21903	7.99743	8.17463	8.14573	7.97484	8.15864	7.01587	7.44218	7.27958
ILMN_2759309	Rnase6	ribonuclease, RNase A family, 6	78416	Perfect	5.74822	6.04503	6.14857	6.18524	6.204	6.17895	6.12496	6.25173	6.08144
ILMN_2690551	Nfkbie	nuclear factor of kappa light polypeptide gene enhancer in B cells inhibitor, epsilon	18037	Perfect	9.14136	9.23127	9.4477	9.43088	9.45884	9.76424	9.37382	9.237	9.43212
ILMN_1238752	Nfkbie	nuclear factor of kappa light polypeptide gene enhancer in B cells inhibitor, epsilon	18037	Perfect	7.94617	8.56665	8.18642	8.14377	8.14629	8.37944	8.01479	8.03892	7.9845
ILMN_2927593	Olfr353	olfactory receptor 353	258943	Perfect	6.47247	6.21826	6.46859	6.12394	6.3103	6.48834	6.38809	6.22248	6.61221
ILMN_2714397	Ctdsp1	CTD (carboxy-terminal domain, RNA polymerase II, polypeptide A) small phosphatase 1	227292	Perfect	6.08877	5.76844	6.07989	6.04919	5.84774	5.83932	5.58249	5.83321	6.10031
ILMN_3130055	Ctdsp1	CTD (carboxy-terminal domain, RNA polymerase II, polypeptide A) small phosphatase 1	227292	Perfect	7.71073	7.25734	7.53724	7.49593	7.60001	7.99925	7.65982	7.66534	7.7352
ILMN_1213307	Ctdsp1	CTD (carboxy-terminal domain, RNA polymerase II, polypeptide A) small phosphatase 1	227292	Perfect	7.08711	6.90716	6.90263	6.57182	6.70424	6.36415	6.60489	6.83187	6.59302
ILMN_3006611	Map3k1	mitogen-activated protein kinase kinase kinase 1	26401	Perfect	8.6985	8.46436	8.27499	8.00076	7.80222	7.95722	8.62393	8.75331	8.71201
ILMN_1232213	Slit1	slit homolog 1 (Drosophila)	20562	Perfect	8.85915	9.89696	10.1542	9.60579	9.94878	10.4755	10.3695	10.2652	10.4466
ILMN_2827036	Pkd1	polycystic kidney disease 1 homolog	18763	Perfect	6.03379	5.92848	6.22097	5.88654	5.66449	5.94421	6.0964	5.74162	5.70916
ILMN_3114124	Hsd3b7	hydroxy-delta-5-steroid dehydrogenase, 3 beta- and steroid delta-isomerase 7	101502	Perfect	6.27203	6.56417	6.53267	6.65876	6.5926	6.03513	6.46915	6.51999	6.18744
ILMN_1256550	Clec14a	C-type lectin domain family 14, member a	66864	Perfect	5.8502	6.20643	6.51167	6.3897	6.39621	5.98291	5.96785	6.1038	6.31259
ILMN_2736539	Cyp2c55	cytochrome P450, family 2, subfamily c, polypeptide 55	72082	Perfect	5.76828	5.89917	5.9428	6.17344	6.24401	6.01966	6.08059	6.15448	5.85816
ILMN_1256989	Hist1h4j	histone cluster 1, H4j	319159	Perfect	6.98691	7.06176	6.87194	7.0509	7.1149	6.45314	7.32633	7.34822	7.51005
ILMN_2927924	1810074P20Rik	UFM1 specific ligase 1	67490	Perfect	10.0733	10.3633	10.254	10.0814	10.0636	10.2023	9.78266	9.91684	9.91424
ILMN_1224227	1810074P20Rik	UFM1 specific ligase 1	67490	Perfect	6.50041	6.85909	6.88763	6.75738	7.17949	6.87098	5.97339	6.64865	6.45629
ILMN_1238246	1810074P20Rik	UFM1 specific ligase 1	67490	Perfect	6.19156	6.52822	5.82646	5.62902	6.489	6.04781	5.90711	5.65292	5.98349
ILMN_2637912	Olfr1054	olfactory receptor 1054	259021	Perfect	6.28293	6.43409	6.48989	6.40848	6.67423	6.92091	6.76031	6.51676	6.42988
ILMN_2680102	Stox2	storkhead box 2	71069	Perfect	11.1116	11.1626	10.9825	11.0548	10.8385	10.7574	10.9272	10.6439	10.7695
ILMN_1249994	Tbx15	T-box 15	21384	Perfect	7.76209	7.8174	7.32403	7.9292	7.64596	7.60712	7.37629	7.75064	7.48924
ILMN_1255254	Serinc2	serine incorporator 2	230779	Perfect	5.91612	6.09833	5.59564	5.97599	6.09098	5.99287	5.89958	5.69421	6.02985
ILMN_2826264	Serinc2	serine incorporator 2	230779	Perfect	6.20292	6.54028	6.09223	6.09763	6.16472	6.16559	6.26357	6.27954	6.03824
ILMN_1216662	Kif5c	kinesin family member 5C	16574	Perfect	6.96202	6.70986	6.97116	7.00587	7.32783	7.04288	6.77176	7.01071	6.78028
ILMN_2666582	Ninj1	ninjurin 1	18081	Perfect	12.0344	12.0252	11.9339	12.0022	11.9838	11.993	12.3186	12.0689	11.9688
ILMN_1226785	Homer1	homer homolog 1 (Drosophila)	26556	Perfect	10.4905	10.9223	10.3959	10.5186	10.623	10.2437	10.4149	10.1601	10.0283
ILMN_2718149	Homer1	homer homolog 1 (Drosophila)	26556	Perfect	6.23199	6.36076	6.52129	6.50592	6.70884	6.2238	6.42229	6.28685	6.4743
ILMN_2631663	BC022687	cDNA sequence BC022687	217887	Perfect	6.09332	5.82449	6.53119	5.87894	6.27317	6.09084	6.05169	5.81105	6.12783
ILMN_2854354	Inpp4b	inositol polyphosphate-4-phosphatase, type II	234515	Perfect	10.933	10.7374	10.9346	11.1594	11.0634	11.1642	11.2077	11.1752	10.9867
ILMN_2591354	Cecr5	cat eye syndrome chromosome region, candidate 5	214932	Perfect	8.79099	8.80358	8.69557	8.83091	8.92564	8.95085	8.80272	8.76438	8.75675
ILMN_2750321	Cecr5	cat eye syndrome chromosome region, candidate 5	214932	Perfect	8.0948	7.89123	7.94571	8.02858	8.04459	8.01436	7.97408	7.89341	7.47103
ILMN_1257102	Cecr5	cat eye syndrome chromosome region, candidate 5	214932	Perfect	6.697	6.23108	6.46477	6.61676	6.51218	6.88908	6.32443	6.63038	6.59998
ILMN_3102277	Musk	muscle, skeletal, receptor tyrosine kinase	18198	Perfect	11.8686	12.2004	12.6328	11.8725	12.1569	12.4856	11.9816	12.3712	12.9978
ILMN_2865448	Madcam1	mucosal vascular addressin cell adhesion molecule 1	17123	Perfect****	6.11943	6.40715	5.9697	5.57006	6.25377	6.26066	5.97284	5.71566	6.08102
ILMN_2862026	1700084C01Rik	RIKEN cDNA 1700084C01 gene	78465	Perfect	10.9533	10.8805	10.9792	11.1488	11.1272	11.1585	10.7135	10.7875	10.824
ILMN_2949449	Olfr320	olfactory receptor 320	216783	Perfect	8.84066	9.44422	10.185	9.10853	9.56986	10.4374	8.85446	10.1935	11.2163
ILMN_2727722	Pla2g4f	phospholipase A2, group IVF	271844	Perfect	5.65428	6.20126	6.10384	5.79588	5.97722	6.24534	5.85834	6.1271	5.46575
ILMN_2984862	Olfr27	olfactory receptor 242	406175	Good	11.286	11.5525	11.0611	11.1494	11.219	11.0815	11.3849	11.3595	11.6077
ILMN_3161775	Gpr75	G protein-coupled receptor 75	237716	Perfect	8.71758	8.90872	9.10766	8.55502	9.05173	8.67607	8.7402	8.96976	8.98907
ILMN_2608574	Tm2d3	TM2 domain containing 3	68634	Perfect	6.66124	6.7624	6.56355	6.76445	6.80185	6.39551	6.51768	6.61211	6.47102
ILMN_2764865	Oma1	OMA1 homolog, zinc metallopeptidase (S. cerevisiae)	67013	Perfect	6.2581	6.41645	6.17233	6.09386	6.2535	6.48028	6.32221	6.56968	6.33257
ILMN_2753127	Olfr357	olfactory receptor 357	258616	Perfect	6.00064	6.11612	6.05462	5.90144	5.9298	5.97538	5.94886	5.71677	5.67374
ILMN_2637484	Nanos2	nanos homolog 2 (Drosophila)	378430	Perfect	6.44125	6.75434	6.52136	6.49793	6.4227	6.24412	6.45173	6.57338	6.20888
ILMN_2664219	Hmbox1	homeobox containing 1	219150	Perfect	8.88675	9.02381	9.33826	9.23259	9.31842	9.62743	9.128	9.26099	9.09911
ILMN_2830783	Olfr33	olfactory receptor 33	18332	Perfect	6.58411	6.61156	6.38687	6.64913	6.45451	6.72661	6.64428	6.5688	5.95511
ILMN_2757105	Olfr33	olfactory receptor 33	18332	Perfect	10.3954	10.2897	10.2161	10.3579	10.3434	10.0617	10.464	10.2339	10.2554
ILMN_2643933	Btbd9	BTB (POZ) domain containing 9	224671	Perfect	5.95687	5.74298	5.93362	5.88018	6.06325	6.06355	5.96791	5.94875	5.68484
ILMN_2767764	Tor1aip2	torsin A interacting protein 2	240832	Perfect	6.33499	6.36791	6.36016	6.25827	6.08491	6.21938	6.47712	6.68218	6.37666
ILMN_2610861	Ap3b1	adaptor-related protein complex 3, beta 1 subunit	11774	Perfect	6.07454	5.65018	5.95505	5.93229	6.01769	5.80491	5.74216	6.16251	5.77676
ILMN_1236150	Ap3b1	adaptor-related protein complex 3, beta 1 subunit	11774	Perfect	6.22732	5.93422	5.93378	6.07004	6.18696	6.29277	6.55254	6.08189	6.5236
ILMN_2836855	Gpr174	G protein-coupled receptor 174	213439	Perfect	5.54743	5.8472	5.72308	6.18691	5.86602	6.49975	5.97373	5.78459	5.81508
ILMN_2856391	H2-M10.1	histocompatibility 2, M region locus 10.1	14985	Perfect	5.80245	6.21986	5.77121	6.05601	6.28635	6.05052	6.01911	5.85732	5.8739
ILMN_2730154	H2-M10.1	histocompatibility 2, M region locus 10.1	14985	Perfect	7.00398	6.68425	6.94961	6.86597	6.80853	6.73571	7.29526	6.84227	7.13258
ILMN_2651190	Gosr2	golgi SNAP receptor complex member 2	56494	Perfect	6.32225	6.57405	6.50766	6.33598	6.46177	6.55791	6.37759	6.19437	6.12875
ILMN_2600339	Gosr2	golgi SNAP receptor complex member 2	56494	Perfect	12.8446	12.8467	12.6629	12.9378	12.8317	12.868	12.9378	12.7118	12.5947
ILMN_1224380	Gosr2	golgi SNAP receptor complex member 2	56494	Perfect	6.24609	5.82502	6.07245	5.89076	5.8966	6.12482	5.79313	5.92985	5.76992
ILMN_2815107	Gosr2	golgi SNAP receptor complex member 2	56494	Perfect	10.8033	10.6021	11.0766	10.877	10.9291	11.1817	10.2848	11.0623	11.8855
ILMN_1233931	Dnajc2	DnaJ (Hsp40) homolog, subfamily C, member 2	22791	Perfect	6.92134	6.71579	7.00619	6.80185	6.88848	6.91947	6.82214	6.99578	7.13873
ILMN_2683044	Dnajc2	DnaJ (Hsp40) homolog, subfamily C, member 2	22791	Perfect	11.6688	11.6802	11.7136	11.6108	11.5861	11.4891	11.6576	11.7002	11.6701
ILMN_2589865	Cd28	CD28 antigen	12487	Perfect	8.30345	8.73921	8.85105	9.00778	9.05281	9.18345	8.47067	8.06812	7.9099
ILMN_2589871	Cd28	CD28 antigen	12487	Perfect	11.0465	11.2109	11.0363	11.0722	11.0397	11.031	10.9576	10.9529	10.7998
ILMN_2591361	Cd28	CD28 antigen	12487	Perfect	9.30021	9.31235	9.33973	9.54322	9.54983	9.75691	9.15064	9.39809	9.13176
ILMN_2660175	Fbxo6	F-box protein 6	50762	Perfect	7.32123	7.42411	7.14782	7.52853	7.62497	7.53238	7.53624	7.33608	7.43535
ILMN_2593049	Mbtps2	membrane-bound transcription factor peptidase, site 2	270669	Perfect	6.33989	6.26457	6.46426	6.38975	6.33585	6.14161	6.86893	6.63958	6.36824
ILMN_2591414	Tax1bp1	Tax1 (human T cell leukemia virus type I) binding protein 1	52440	Perfect	6.07025	5.84192	6.2535	6.21275	6.06412	5.94904	6.21775	6.09418	6.02486
ILMN_1242556	Rd3	retinal degeneration 3	74023	Perfect	5.83439	5.79662	5.867	6.19118	5.63921	6.00391	6.13003	6.03523	6.13422
ILMN_1247947	Sqrdl	sulfide quinone reductase-like (yeast)	59010	Perfect	6.10586	5.98438	5.87449	6.25733	6.27671	6.38922	6.03966	6.27357	6.0982
ILMN_2710312	Prelid1	PRELI domain containing 1	66494	Good****	7.27706	7.49329	7.26841	7.31412	7.4826	7.05045	6.83562	6.90682	6.65809
ILMN_3161892	AI429214	expressed sequence AI429214	621080	Perfect	7.01587	6.88848	7.02871	6.91726	7.06011	7.14427	6.68266	6.87923	6.75331
ILMN_3007971	Gm826	predicted gene 826	329554	Perfect	5.76805	6.05674	6.0181	6.05848	6.37405	5.9612	6.20054	6.05523	6.09518
ILMN_1225331	Olfr510	olfactory receptor 510	258308	Perfect	7.1401	6.56173	6.89129	6.53553	6.56561	7.01026	6.53805	6.55451	6.59083
ILMN_2697944	Ubtd2	ubiquitin domain containing 2	327900	Perfect	6.41215	6.6435	6.55427	7.12389	6.76267	6.6811	6.73018	7.01111	6.82562
ILMN_2669259	Ubtd2	ubiquitin domain containing 2	327900	Perfect	6.3236	6.33025	6.56519	6.32634	6.27105	6.13181	6.38731	6.53957	6.49334
ILMN_2822552	Ubtd2	ubiquitin domain containing 2	327900	Perfect	6.22993	6.47595	6.29693	6.36025	6.70783	6.29437	6.51526	6.20806	6.68095
ILMN_1221494	Ubtd2	ubiquitin domain containing 2	327900	Perfect	6.41781	6.22366	6.44753	6.28168	6.27196	6.04059	6.28685	6.43244	6.46426
ILMN_2923874	Nanog	Nanog homeobox pseudogene	634428	Good	7.7992	8.2709	8.20928	7.58085	7.61271	8.14341	7.57305	8.0063	8.02017
ILMN_2590828	Olfr483	olfactory receptor 483	258730	Perfect	6.01704	5.96023	6.07646	6.02365	6.41604	5.57092	5.95712	6.23911	6.36212
ILMN_2703321	Ankzf1	ankyrin repeat and zinc finger domain containing 1	52231	Perfect	6.66362	7.31482	7.13975	6.79912	7.10131	7.14521	6.60059	6.70202	6.74862
ILMN_1259463	Ankzf1	ankyrin repeat and zinc finger domain containing 1	52231	Perfect	7.83661	7.29818	7.29047	7.45787	7.50801	6.65997	7.66274	7.79687	7.91882
ILMN_3159435	Mid1	midline 1	17318	Perfect	6.30046	6.21974	6.57831	6.29331	6.00726	6.59412	6.24624	6.26603	6.19067
ILMN_3080065	Mid1	midline 1	17318	Perfect	8.21777	7.50801	6.90283	7.51832	7.42998	6.61595	9.1529	8.85192	8.75414
ILMN_1221750	Mycl1	v-myc myelocytomatosis viral oncogene homolog, lung carcinoma derived (avian)	16918	Perfect	6.96932	6.72364	6.64134	6.95073	6.77418	6.62108	6.88108	6.64941	6.61759
ILMN_2751120	Slc37a2	solute carrier family 37 (glycerol-3-phosphate transporter), member 2	56857	Perfect	11.4242	11.2641	11.2149	11.3913	11.3731	11.5861	11.7483	11.7959	11.6122
ILMN_1217077	Oc90	otoconin 90	18256	Perfect	10.3338	10.2763	10.1157	10.3799	10.2101	10.1464	10.209	10.2943	10.2275
ILMN_2817797	Trpv3	transient receptor potential cation channel, subfamily V, member 3	246788	Perfect****	5.99728	6.0102	5.84511	5.97489	5.91552	5.94118	5.9574	6.15604	6.21598
ILMN_2924781	Dlx1	distal-less homeobox 1, antisense	111970	Perfect	6.78161	6.74523	6.96053	6.88267	6.95398	7.13331	6.43914	6.51714	6.31369
ILMN_2915716	0610040J01Rik	RIKEN cDNA 0610040J01 gene	76261	Perfect	6.17655	5.86337	6.26104	6.39636	6.24351	6.04765	5.98839	6.05983	6.2063
ILMN_2647594	Igf1	insulin-like growth factor 1	16000	Perfect	8.95212	9.30426	9.21984	9.28377	9.08619	9.18524	9.00748	9.27044	9.37095
ILMN_2493371	U46068	BPI fold containing family B, member 1	228801	Perfect	6.16541	5.93719	5.63159	5.94819	5.83788	6.28387	6.02967	6.01229	5.98394
ILMN_2856646	Ap4m1	adaptor-related protein complex AP-4, mu 1	11781	Good****	9.48667	9.73994	9.8081	9.45006	9.87489	9.88634	9.55378	10.091	10.4462
ILMN_2599667	Ap4m1	adaptor-related protein complex AP-4, mu 1	11781	Perfect	9.66152	9.93842	9.78147	9.67754	9.72297	9.95232	9.66481	9.19389	9.63366
ILMN_2692762	Ap4m1	adaptor-related protein complex AP-4, mu 1	11781	Perfect	6.36198	6.15901	6.09037	6.26482	6.01791	5.96307	6.18053	6.36059	6.10519
ILMN_2729197	Hic1	hypermethylated in cancer 1	15248	Perfect	6.22083	6.14802	6.26446	6.36557	5.95406	5.79926	5.86831	6.05578	6.15444
ILMN_2751247	Urm1	ubiquitin related modifier 1 homolog (S. cerevisiae)	68205	Perfect	5.91999	5.91092	6.07073	6.37713	6.14636	6.05578	6.06199	6.22045	5.91587
ILMN_2624703	Med27	mediator complex subunit 27	68975	Perfect	6.52589	6.25931	6.50496	6.23574	6.30708	6.30589	6.49066	5.98753	6.84491
ILMN_2604501	Clec1a	C-type lectin domain family 1, member a	243653	Perfect	9.55232	9.45926	9.00007	9.25656	9.01388	8.904	9.58848	9.55378	9.45512
ILMN_2732090	Clec1a	C-type lectin domain family 1, member a	243653	Perfect	5.90882	6.1195	6.00134	6.26109	6.12625	6.57676	5.932	6.23957	6.02626
ILMN_2801601	Clec1a	C-type lectin domain family 1, member a	243653	Perfect	9.38668	9.56248	10.04	9.63281	9.95923	10.0565	9.75758	9.7934	9.49857
ILMN_2703231	Clec1a	C-type lectin domain family 1, member a	243653	Perfect	6.89516	7.24197	7.13235	7.16425	7.06176	7.67139	7.24133	7.08267	7.31353
ILMN_1251558	Klk7	kallikrein related-peptidase 7 (chymotryptic, stratum corneum)	23993	Perfect	7.00905	6.53173	6.78205	6.46373	6.39174	6.41696	6.49103	6.4705	6.35139
ILMN_2939022	Polr3h	polymerase (RNA) III (DNA directed) polypeptide H	78929	Good	6.04444	5.89276	5.92372	5.81709	5.87443	5.79395	5.97903	5.91417	5.98234
ILMN_2654466	Polr3h	polymerase (RNA) III (DNA directed) polypeptide H	78929	Perfect	5.99983	6.13193	5.93007	5.87304	6.11472	6.13608	5.89033	5.85672	6.21839
ILMN_1252335	Agpat6	1-acylglycerol-3-phosphate O-acyltransferase 6 (lysophosphatidic acid acyltransferase, zeta)	102247	Perfect	6.25624	6.10704	6.10186	6.20846	5.98543	6.01348	6.14427	6.01324	6.2334
ILMN_2918402	Agpat6	1-acylglycerol-3-phosphate O-acyltransferase 6 (lysophosphatidic acid acyltransferase, zeta)	102247	Perfect	8.19265	8.18571	8.36287	8.52258	8.25683	8.51281	8.10052	7.99872	7.78621
ILMN_3124601	Agap2	ArfGAP with GTPase domain, ankyrin repeat and PH domain 2	216439	Perfect	6.62936	6.15034	6.54028	6.42946	5.97022	5.82675	6.18776	6.27861	6.2228
ILMN_3048728	Agap2	ArfGAP with GTPase domain, ankyrin repeat and PH domain 2	216439	Perfect	7.54807	7.43535	7.88296	7.59623	7.53175	8.00743	7.48561	7.41573	6.76072
ILMN_2755833	Lrrc3b	leucine rich repeat containing 3B	218763	Perfect	8.15652	8.26825	8.40354	8.40122	8.63476	8.37193	8.45417	8.38376	8.61719
ILMN_2589677	Kdm4d	lysine (K)-specific demethylase 4D	244694	Perfect	6.23722	6.30415	5.96387	6.1975	6.20664	6.3899	5.93512	6.01701	6.22663
ILMN_1256542	Olfr984	olfactory receptor 984	258601	Perfect	6.29006	6.18776	6.2722	6.22294	5.96267	5.567	5.87852	6.19891	6.39297
ILMN_2650915	Kdm4b	lysine (K)-specific demethylase 4B	193796	Perfect	10.0964	9.92358	10.043	10.1522	10.0705	10.1939	10.5307	10.1642	9.97661
ILMN_1246667	Kdm4b	lysine (K)-specific demethylase 4B	193796	Perfect	6.24673	6.46408	6.25129	6.4122	6.29555	6.27594	6.34243	6.53851	6.25896
ILMN_2990420	Kdm4b	lysine (K)-specific demethylase 4B	193796	Perfect	9.47876	9.45176	9.70994	9.8081	9.53964	9.5503	9.72168	9.57441	9.71971
ILMN_2922899	Plcb2	phospholipase C, beta 2	18796	Perfect	6.75276	6.48778	6.65568	6.46352	6.60689	6.33738	6.29582	6.28796	6.84264
ILMN_2651772	Krt1	keratin 1	16678	Perfect	7.49099	7.97841	7.86656	7.40192	7.48052	7.51919	7.66843	7.68378	7.46997
ILMN_1240864	Cmpk2	cytidine monophosphate (UMP-CMP) kinase 2, mitochondrial	22169	Perfect	6.27403	6.2332	6.50278	6.5456	6.57728	6.81712	6.51989	6.45758	6.49409
ILMN_2594355	Gabra2	gamma-aminobutyric acid (GABA) A receptor, subunit alpha 2	14395	Perfect	5.94153	6.03047	5.86974	5.88637	5.84418	5.55635	6.06807	6.07687	5.92515
ILMN_2541562	Il20rb	interleukin 20 receptor beta	213208	Perfect	7.59547	8.21777	7.93433	7.48458	7.60691	7.92608	9.0956	9.75479	10.0039
ILMN_2660551	Lat	linker for activation of T cells	16797	Perfect	6.16925	5.72705	6.04735	6.04248	6.08295	6.23188	6.32867	6.27922	6.01918
ILMN_2987487	Tmem171	transmembrane protein 171	380863	Perfect	6.04354	6.08204	6.14596	6.24754	6.47512	6.07255	6.30554	6.06812	6.21439
ILMN_2734212	Cd1d1	CD1d1 antigen	12479	Perfect	13.6108	13.5923	13.5362	13.4708	13.646	13.6195	13.7956	13.735	13.7956
ILMN_2792485	Ube2e2	ubiquitin-conjugating enzyme E2E 2	218793	Perfect	6.38673	5.83579	5.89391	6.09137	6.26901	5.98988	5.52705	5.83422	5.98914
ILMN_2435025	Ube2d1	ubiquitin-conjugating enzyme E2D 1	216080	Perfect	6.27174	6.54145	6.21915	6.09439	6.70912	6.45105	6.25762	6.07783	6.20686
ILMN_3075168	Ash2l	ash2 (absent, small, or homeotic)-like (Drosophila)	23808	Perfect	12.2191	12.1191	11.7444	12.1932	11.8975	11.6679	11.7002	11.7928	11.4606
ILMN_3154222	Ash2l	ash2 (absent, small, or homeotic)-like (Drosophila)	23808	Perfect	6.37392	6.61454	6.0232	6.01572	6.4232	6.07238	6.10948	6.26915	6.12856
ILMN_3123970	Stag2	stromal antigen 2	20843	Perfect	7.499	7.38188	7.73211	7.98661	7.71715	7.62233	7.30852	7.17705	7.23142
ILMN_2986309	Psme1	proteasome (prosome, macropain) activator subunit 1 (PA28 alpha)	19186	Perfect	9.0536	9.31442	9.57742	9.03203	9.55503	9.81949	9.38335	10.0081	9.79501
ILMN_2671204	Psme1	proteasome (prosome, macropain) activator subunit 1 (PA28 alpha)	19186	Good****	10.2325	10.3752	10.2169	10.1607	9.9856	9.8652	10.1843	10.2066	10.2998
ILMN_2760840	Ppp1r8	protein phosphatase 1, regulatory (inhibitor) subunit 8	100336	Perfect	6.29075	6.16136	6.16401	6.26915	6.14563	6.12259	6.44087	6.45876	6.35991
ILMN_1224223	Tmem202	transmembrane protein 202	73893	Perfect	5.88941	5.8807	6.02429	6.14636	5.82694	6.04212	5.64167	6.02748	6.10384
ILMN_1245673	Tmem38a	transmembrane protein 38A	74166	Perfect	9.08719	9.0983	9.1659	8.85603	9.10853	8.68519	9.77098	9.53929	9.86189
ILMN_2615359	Prss16	protease, serine 16 (thymus)	54373	Perfect	9.97543	9.87169	9.70303	9.92792	9.65683	9.53262	9.1464	9.31319	9.12092
ILMN_2808722	Nlrc3	NLR family, CARD domain containing 3	268857	Good****	12.3134	12.2631	12.3172	12.3205	12.3002	12.172	12.1217	12.1116	12.0308
ILMN_1215167	Ddx5	DEAD (Asp-Glu-Ala-Asp) box polypeptide 5	13207	Perfect	6.16275	5.8685	5.9685	5.81497	5.70569	5.92523	6.34665	5.97153	6.40747
ILMN_2747168	Ddx5	DEAD (Asp-Glu-Ala-Asp) box polypeptide 5	13207	Perfect	7.43916	7.50595	7.67939	7.66769	7.7314	7.88795	7.15569	7.13021	7.01026
ILMN_2707188	Map3k7	mitogen-activated protein kinase kinase kinase 7	26409	Perfect	5.93262	6.79013	6.15511	6.50167	6.5991	6.48928	6.32131	6.25891	6.23219
ILMN_2941431	Prpf3	PRP3 pre-mRNA processing factor 3 homolog (yeast)	70767	Perfect	5.99276	5.74383	6.29228	5.9915	6.23957	6.1162	6.47306	6.42154	6.30105
ILMN_2740053	Prpf3	PRP3 pre-mRNA processing factor 3 homolog (yeast)	70767	Perfect	9.30267	9.38553	9.32759	9.2418	9.22683	9.26571	9.50145	9.45219	9.51281
ILMN_2644792	Prpf3	PRP3 pre-mRNA processing factor 3 homolog (yeast)	70767	Perfect	6.46621	6.65311	6.46011	6.23651	6.19881	6.19933	6.79676	6.72317	6.86144
ILMN_2941430	Prpf3	PRP3 pre-mRNA processing factor 3 homolog (yeast)	70767	Perfect	6.03996	6.05086	6.0561	6.05098	6.21298	6.64805	6.08848	6.05581	6.17987
ILMN_2698485	Prpf3	PRP3 pre-mRNA processing factor 3 homolog (yeast)	70767	Good	6.47679	6.40508	6.36152	6.55997	6.8475	6.80072	6.28562	6.51648	6.5451
ILMN_2900016	Lass6	ceramide synthase 6	241447	Perfect	10.4734	10.3959	10.3779	10.4122	10.3451	10.373	10.2468	10.0747	9.90172
ILMN_2685194	Lass6	ceramide synthase 6	241447	Perfect	5.75685	5.82918	5.71787	5.94881	5.95787	6.0486	5.7246	5.92099	6.01604
ILMN_2678580	Lass6	ceramide synthase 6	241447	Perfect	7.92349	7.87016	8.16503	8.18413	7.94204	7.97073	7.44286	7.36067	7.16953
ILMN_2592571	Dnajc28	DnaJ (Hsp40) homolog, subfamily C, member 28	246738	Perfect	6.02777	5.92428	5.56149	5.94222	6.08501	6.56196	6.00298	6.02729	5.97179
ILMN_3073395	Sctr	secretin receptor	319229	Perfect	6.81345	6.91964	6.92955	7.01308	6.96236	6.90467	7.21231	6.955	7.17067
ILMN_3152204	Sctr	secretin receptor	319229	Perfect	6.21355	6.17446	6.35479	6.09753	6.65956	5.81119	6.30703	6.73559	6.31582
ILMN_1226888	Kif1c	kinesin family member 1C	16562	Good	7.5896	7.40152	7.89749	7.64128	7.88917	8.30832	7.78355	7.53397	7.66218
ILMN_1228479	Kremen1	kringle containing transmembrane protein 1	84035	Perfect	6.12259	6.15233	6.24465	6.12076	5.79141	5.82563	5.80228	5.84316	6.21938
ILMN_2651035	Kremen1	kringle containing transmembrane protein 1	84035	Perfect	8.65009	8.7402	8.21954	8.4696	8.27261	8.27474	8.33151	7.89387	8.2879
ILMN_1253434	Zfp954	zinc finger protein 954	232853	Perfect	10.2983	10.3033	10.2805	10.2496	10.2828	10.0636	10.2074	10.1046	10.3664
ILMN_1214880	Synm	synemin, intermediate filament protein	233335	Perfect	6.14164	6.33727	5.79493	6.11815	6.35298	5.92821	6.36455	5.99347	6.29824
ILMN_2636266	Synm	synemin, intermediate filament protein	233335	Perfect	6.04153	5.94569	5.94693	6.03431	5.75799	5.92166	5.99439	5.81008	5.92209
ILMN_2885922	Ptpn3	protein tyrosine phosphatase, non-receptor type 3	545622	Perfect****	6.10124	5.72895	5.94373	5.95846	5.97792	6.00878	6.20578	6.12734	6.0946
ILMN_1244829	Hap1	huntingtin-associated protein 1	15114	Perfect	8.56715	8.19566	8.04875	8.37634	8.23812	7.92321	8.34951	8.23383	8.04184
ILMN_1230709	Hap1	huntingtin-associated protein 1	15114	Perfect	10.0509	10.0877	9.95968	10.0327	9.90621	9.92938	10.1208	10.1464	10.1626
ILMN_1221255	Ldlr	low density lipoprotein receptor	16835	Perfect	7.62424	7.80128	7.64859	7.4826	7.29366	7.70617	7.45698	7.20235	7.24724
ILMN_2654109	Olfr686	olfactory receptor 686	259072	Perfect	6.37678	6.59858	6.04165	6.23877	6.07194	6.3595	6.09838	6.10074	6.15272
ILMN_1250506	Rasgrf2	RAS protein-specific guanine nucleotide-releasing factor 2	19418	Perfect	7.48069	7.6533	6.82796	6.76222	6.5612	6.84213	7.99291	7.6098	7.51337
ILMN_2612403	Naa35	N(alpha)-acetyltransferase 35, NatC auxiliary subunit	78689	Perfect	8.31836	8.42456	7.72524	8.19715	7.9217	7.93855	7.8058	7.63256	7.76209
ILMN_2828599	Naa35	N(alpha)-acetyltransferase 35, NatC auxiliary subunit	78689	Perfect	5.83016	5.66569	5.93732	5.99049	6.01613	6.04049	5.69911	5.7977	5.83354
ILMN_1232915	Nfia	nuclear factor I/A	18027	Perfect	6.02729	5.87156	6.41565	6.17249	5.95925	6.07835	6.22762	6.38526	6.2999
ILMN_1254987	Mbnl2	muscleblind-like 2	105559	Perfect	10.7931	10.6589	10.6487	10.833	10.6991	10.7102	10.7662	10.5799	10.3189
ILMN_2853983	Dpf3	D4, zinc and double PHD fingers, family 3	70127	Perfect****	11.1326	11.0832	11.1332	11.1326	11.3204	11.2716	11.295	11.2453	11.2763
ILMN_2628799	Dpf3	D4, zinc and double PHD fingers, family 3	70127	Perfect****	6.33585	6.50347	5.91187	6.06833	5.95215	6.05914	6.19437	6.17577	6.26551
ILMN_3053593	Glipr2	GLI pathogenesis-related 2	384009	Perfect	7.70893	7.05226	7.15843	6.9723	6.98432	6.73416	7.57408	7.7425	7.90502
ILMN_3130350	Glipr2	GLI pathogenesis-related 2	384009	Perfect	6.07275	6.26976	6.19538	5.8249	6.22123	6.28586	5.84333	6.16152	5.7727
ILMN_1250767	Tpd52l2	tumor protein D52-like 2	66314	Perfect	10.7109	10.7512	10.988	10.8159	10.7974	11.0153	10.76	11.0737	10.9441
ILMN_2695468	Tmem55a	transmembrane protein 55A	72519	Perfect	5.92158	5.84697	5.97977	5.81031	5.856	5.86002	6.10015	5.89506	5.86863
ILMN_2804091	Rdh10	retinol dehydrogenase 10 (all-trans)	98711	Perfect	6.12771	6.04558	6.14131	5.96483	5.74749	5.95073	5.89307	6.25189	6.09209
ILMN_2635218	Herc3	hect domain and RLD 3	73998	Perfect	8.86961	8.68649	8.83502	8.83651	8.72564	8.55502	8.0823	8.31097	8.17302
ILMN_1221028	Herc3	hect domain and RLD 3	73998	Perfect	6.04359	5.94754	6.15466	5.91514	5.81303	6.66478	5.99427	6.22722	6.04313
ILMN_2754369	Exosc8	exosome component 8	69639	Perfect	8.17302	8.32503	8.15499	7.81682	7.76614	7.73638	8.45896	8.35493	8.50191
ILMN_2442075	Topors	topoisomerase I binding, arginine/serine-rich	106021	Perfect	5.8438	5.77656	6.0897	5.99	6.20723	6.16751	6.25403	5.98821	6.10468
ILMN_3074058	Polr3g	polymerase (RNA) III (DNA directed) polypeptide G	67486	Perfect	5.83854	6.17379	5.90391	6.10647	5.98459	6.52066	6.1319	6.09074	6.04761
ILMN_2881083	Try10	trypsin 10	436522	Perfect	6.23385	6.11796	6.00532	6.00431	5.92049	6.24911	6.17552	6.35814	6.10901
ILMN_3037758	9030418K01Rik	family with sequence similarity 217, member B	71532	Perfect	6.00253	5.97536	6.15628	6.07927	5.91149	6.23687	5.87572	6.10909	6.29607
ILMN_3076397	Rab43	RAB43, member RAS oncogene family	69834	Perfect	7.60184	7.46684	7.28706	7.38401	7.12583	7.24159	7.65478	7.28012	7.20162
ILMN_1229477	Rab43	RAB43, member RAS oncogene family	69834	Perfect	8.31177	8.12726	8.29576	8.2575	8.43157	8.17642	7.76085	7.75847	7.73737
ILMN_3155342	Rab43	RAB43, member RAS oncogene family	69834	Perfect	5.75938	5.91676	5.83674	5.93472	5.80661	6.91619	5.9065	6.02328	5.86742
ILMN_2929553	Prpf38b	PRP38 pre-mRNA processing factor 38 (yeast) domain containing B	66921	Perfect	6.47832	6.47512	6.37121	6.74226	6.56982	6.44256	6.27223	6.08715	6.17252
ILMN_2657857	Mpv17	MpV17 mitochondrial inner membrane protein	17527	Perfect	10.7434	10.5601	10.6127	10.7492	10.6362	10.4823	10.1492	10.3411	10.1751
ILMN_2626383	Mpv17	MpV17 mitochondrial inner membrane protein	17527	Perfect	6.733	6.43006	6.74824	6.55066	6.19057	6.43103	6.36622	6.50675	6.77161
ILMN_1242903	Mpv17	MpV17 mitochondrial inner membrane protein	17527	Perfect	5.86116	6.00608	5.97926	6.14246	6.18759	6.67922	5.93121	5.89786	6.06019
ILMN_2595664	Dhh	desert hedgehog	13363	Perfect	5.90008	5.72338	5.86822	5.98789	6.16457	6.37415	5.717	6.05789	5.93599
ILMN_2601851	Chmp4c	charged multivesicular body protein 4C	66371	Perfect	10.0133	9.43436	9.23259	9.14783	8.98613	8.92346	10.2177	9.93761	10.0403
ILMN_1242912	Pof1b	premature ovarian failure 1B	69693	Perfect	6.67686	6.71678	6.8809	6.78205	6.65085	6.8108	7.04406	7.27246	7.61634
ILMN_1251229	Cyth4	cytohesin 4	72318	Perfect	10.4266	10.5788	10.4319	10.5601	10.3719	10.4592	10.2561	10.0556	9.94952
ILMN_2762185	Eid1	SHC (Src homology 2 domain containing) family, member 4	271849	Perfect	6.2932	5.95882	6.2096	6.02074	6.36911	6.42856	6.63818	6.6783	7.15893
ILMN_1225841	Eid1	SHC (Src homology 2 domain containing) family, member 4	271849	Perfect	5.98508	5.86684	5.93116	6.21624	6.05346	5.88018	6.02157	6.22977	6.10103
ILMN_2744414	Nme3	NME/NM23 nucleoside diphosphate kinase 3	79059	Perfect	6.61828	6.8741	6.28309	6.19657	6.75828	6.38193	6.21493	6.48052	6.29811
ILMN_2705056	Acpl2	2-phosphoxylose phosphatase 1	235534	Perfect	6.41988	6.38706	6.81243	6.51337	6.93807	6.60544	6.75588	6.66652	6.95383
ILMN_2609191	Acpl2	2-phosphoxylose phosphatase 1	235534	Perfect	6.13625	6.30245	6.28789	6.0965	6.13206	5.74579	5.98283	6.06574	5.91231
ILMN_1254634	Acpl2	2-phosphoxylose phosphatase 1	235534	Perfect	5.88736	6.14961	5.81573	6.20163	5.90439	5.89246	6.01858	5.92523	6.18928
ILMN_1257333	2310022B05Rik	RIKEN cDNA 2310022B05 gene	69551	Perfect	9.01371	8.66521	8.86961	8.85567	9.0274	8.78705	9.10142	9.01638	9.04966
ILMN_3157483	Ets1	E26 avian leukemia oncogene 1, 5' domain	23871	Perfect	9.87904	10.1888	10.3061	10.1447	10.1655	10.5163	9.91027	10.0291	10.3695
ILMN_2719361	Slc7a14	solute carrier family 7 (cationic amino acid transporter, y+ system), member 14	241919	Perfect	8.74572	8.83916	9.34359	8.93873	9.32599	9.4437	9.00645	8.93905	8.99125
ILMN_2679229	Slc7a14	solute carrier family 7 (cationic amino acid transporter, y+ system), member 14	241919	Perfect	6.07028	6.08003	5.96182	5.98459	5.93044	6.08836	6.1129	5.95148	5.74008
ILMN_2968123	Slc7a14	solute carrier family 7 (cationic amino acid transporter, y+ system), member 14	241919	Perfect	9.59555	9.70438	9.6678	9.83651	9.78875	9.73963	10.04	10.0441	9.8754
ILMN_3160975	Olfr1031	olfactory receptor 1031	257916	Perfect	6.84653	7.30269	7.07687	7.09826	6.70444	6.56796	7.44993	7.31775	7.53807
ILMN_1252444	Usp53	ubiquitin specific peptidase 53	99526	Perfect	6.72067	6.76916	6.38433	6.70356	6.83281	6.65476	7.22963	7.02403	6.96053
ILMN_1239447	Hemgn	hemogen	93966	Perfect	6.30168	6.31425	6.09291	6.04717	6.38098	6.65794	6.22366	6.39988	6.43873
ILMN_1227009	Gas2l1	growth arrest-specific 2 like 1	78926	Perfect	6.67749	6.65017	6.39401	6.65017	6.62795	6.52407	7.05349	6.68743	6.62337
ILMN_3123759	Gas2l1	growth arrest-specific 2 like 1	78926	Perfect	10.3217	10.1007	10.3799	10.2567	10.2763	10.286	9.77728	10.2914	10.1985
ILMN_3160468	Atxn7l1	ataxin 7-like 1	380753	Perfect	6.28498	6.23197	5.92355	6.01434	6.39285	5.90162	6.03797	6.36281	6.01831
ILMN_2701211	Ttll10	tubulin tyrosine ligase-like family, member 10	330010	Perfect	6.59419	6.67725	6.62582	6.84424	6.71768	6.84653	6.74152	6.52198	6.72241
ILMN_2635150	Hibch	3-hydroxyisobutyryl-Coenzyme A hydrolase	227095	Perfect	10.3536	10.4503	10.5858	10.2927	10.5568	10.4023	10.3889	10.603	10.6771
ILMN_2469469	Vmn1r4	vomeronasal 1 receptor 4	171194	Perfect	10.7097	10.9715	10.6283	10.6474	10.6924	10.5718	10.7503	10.7912	11.0671
ILMN_2867835	Mif	macrophage migration inhibitory factor	17319	Perfect	6.13608	6.24209	6.4434	6.14455	6.15032	6.56031	5.85838	5.95073	5.87977
ILMN_2770866	Ptger3	prostaglandin E receptor 3 (subtype EP3)	19218	Perfect	6.10483	5.96549	5.95952	6.02791	5.93836	6.3113	6.04027	6.16189	5.9452
ILMN_2713866	Ptger3	prostaglandin E receptor 3 (subtype EP3)	19218	Perfect	7.74456	7.99164	8.10052	7.76777	7.87613	8.03967	7.45957	8.06985	7.81815
ILMN_1250946	Chst9	carbohydrate (N-acetylgalactosamine 4-0) sulfotransferase 9	71367	Perfect	6.51954	6.10361	5.95446	6.34833	6.22313	6.30509	6.47797	5.98058	6.34434
ILMN_1219538	Fut11	fucosyltransferase 11	73068	Perfect	5.58643	6.34529	6.24104	6.11454	6.04409	6.33989	6.12455	6.10274	6.239
ILMN_1249634	Mkx	mohawk homeobox	210719	Perfect	7.93739	8.02566	8.20788	8.12176	8.21954	8.32214	7.70989	7.98206	7.8434
ILMN_1230489	Zfand2a	zinc finger, AN1-type domain 2A	100494	Perfect	7.42088	7.18811	7.57992	7.51264	7.29159	7.32317	6.93448	7.08648	7.31915
ILMN_2732317	Pik3r2	phosphatidylinositol 3-kinase, regulatory subunit, polypeptide 2 (p85 beta)	18709	Perfect	5.91975	6.00833	6.13931	6.0598	6.42675	6.86266	6.12103	6.09291	6.10776
ILMN_2916883	Pik3r2	phosphatidylinositol 3-kinase, regulatory subunit, polypeptide 2 (p85 beta)	18709	Perfect	6.03199	6.03493	6.11378	5.97421	5.80348	5.92297	6.07698	6.09229	6.07446
ILMN_2594394	Nicn1	nicolin 1	66257	Perfect	6.9042	7.07191	6.84513	6.89638	6.76987	6.89	7.83347	7.80038	7.42832
ILMN_2721110	Fgf1	fibroblast growth factor 1	14164	Perfect	6.1597	6.35756	6.08653	6.10799	6.18417	5.88413	6.42629	5.96228	6.12555
ILMN_2701233	Fgf1	fibroblast growth factor 1	14164	Perfect	6.0805	5.89027	6.01671	6.03076	6.23722	5.95765	6.00961	6.08598	5.88336
ILMN_3129825	Prosc	proline synthetase co-transcribed	114863	Perfect	6.22507	6.32528	6.48279	6.44534	6.41386	6.26603	6.20376	6.3494	6.40903
ILMN_3121687	1700029P11Rik	RIKEN cDNA 1700029P11 gene	66346	Perfect	7.96634	7.98597	8.42792	7.9368	8.34865	8.51668	8.33408	8.07974	8.03553
ILMN_1260016	1700029P11Rik	RIKEN cDNA 1700029P11 gene	66346	Perfect	8.53435	8.0939	8.23477	8.09842	7.96018	7.73347	8.75703	8.57758	8.50357
ILMN_2727520	Cox8b	cytochrome c oxidase subunit VIIIb	12869	Perfect	9.01215	8.6002	8.95264	8.9309	9.0234	8.95182	8.7049	8.77529	8.57266
ILMN_2506144	Vapb	vesicle-associated membrane protein, associated protein B and C	56491	Perfect	6.06316	5.91634	5.93948	6.05079	5.90562	6.20803	6.33624	6.19579	5.94894
ILMN_2436489	Vapb	vesicle-associated membrane protein, associated protein B and C	56491	Perfect	6.59588	6.70829	6.38726	6.51763	6.32686	6.34023	6.77706	6.80717	6.60594
ILMN_1257124	Olfr1265	olfactory receptor 1265	258340	Perfect	6.01906	5.90116	6.02655	5.87686	6.27594	6.15809	6.144	5.95256	5.76525
ILMN_3009579	Enox2	ecto-NOX disulfide-thiol exchanger 2	209224	Perfect	7.10041	6.83418	6.68785	6.80027	6.52395	6.6079	6.58679	6.56385	6.91758
ILMN_1233827	Enox2	ecto-NOX disulfide-thiol exchanger 2	209224	Perfect	6.13346	6.04723	5.91092	5.84345	5.90589	5.64652	5.87348	5.70126	5.90557
ILMN_1227727	Enox2	ecto-NOX disulfide-thiol exchanger 2	209224	Perfect	6.42997	5.94784	6.08183	6.30306	6.11723	5.98434	6.23639	6.1956	6.00379
ILMN_2926729	Clcf1	cardiotrophin-like cytokine factor 1	56708	Perfect	6.99785	7.18766	7.1577	7.05064	6.89298	7.45237	6.58013	6.44022	6.43391
ILMN_1254497	Clcf1	cardiotrophin-like cytokine factor 1	56708	Perfect	7.88105	7.98661	7.79961	7.99248	7.65723	7.60375	7.19157	7.22307	7.22437
ILMN_1257971	Clcf1	cardiotrophin-like cytokine factor 1	56708	Perfect	9.67268	9.48322	9.69126	9.80281	9.75423	9.87301	9.98118	9.92938	9.74234
ILMN_2633030	Fam116a	DENN/MADD domain containing 6A	211922	Perfect	7.11044	6.53457	6.87229	6.58189	6.23221	6.61312	6.96816	6.80555	6.96348
ILMN_2874507	Rpl4	ribosomal protein L4	67891	Perfect	6.64655	6.82737	6.42765	6.43139	6.57539	6.44698	6.57642	6.46525	6.40032
ILMN_2631003	Rpl4	NA	NA	Perfect***	6.06492	6.588	6.83187	6.47548	6.21158	6.56592	6.4237	6.6823	6.82435
ILMN_2761152	Ptpn13	protein tyrosine phosphatase, non-receptor type 13	19249	Perfect	11.1961	11.206	11.2278	11.0976	11.1093	10.9627	11.1473	11.1481	11.2521
ILMN_2596479	Camk2a	calcium/calmodulin-dependent protein kinase II alpha	12322	Perfect	6.32666	6.47405	6.26595	6.30319	6.83475	5.90725	6.36986	6.18505	6.28137
ILMN_2677393	Camk2a	calcium/calmodulin-dependent protein kinase II alpha	12322	Perfect	5.941	5.52998	5.82984	5.77681	5.69083	5.82671	5.95145	5.96483	5.94373
ILMN_3043109	Cnfn	cornifelin	72383	Perfect	5.9885	5.8801	5.8941	5.98865	5.52519	5.70763	6.00776	5.88664	6.13358
ILMN_2678724	Dusp10	dual specificity phosphatase 10	63953	Perfect	6.11057	6.13474	5.99814	6.04412	6.09037	5.80832	5.9236	6.35716	5.93065
ILMN_2884968	Mina	myc induced nuclear antigen	67014	Perfect	6.30282	6.24501	6.25081	5.92562	5.99744	5.79973	6.18449	5.84554	6.21946
ILMN_1230151	Tmem37	transmembrane protein 37	170706	Perfect	6.62074	6.1915	6.47349	6.31971	6.40571	6.1649	6.26338	6.44967	6.07851
ILMN_2588601	Ndufa2	NADH dehydrogenase (ubiquinone) 1 alpha subcomplex, 2	17991	Perfect	6.18733	5.75878	6.14346	5.89606	6.12793	5.98176	6.14563	5.8196	5.99228
ILMN_2623886	Ggct	gamma-glutamyl cyclotransferase	110175	Perfect	6.22243	6.40132	6.46926	6.26408	6.39554	5.76319	5.93367	5.97533	6.38823
ILMN_2694767	Ggct	gamma-glutamyl cyclotransferase	110175	Perfect	6.0329	6.07969	6.28977	6.13809	5.97235	5.9707	6.07993	6.06267	6.07736
ILMN_2766493	Ggct	gamma-glutamyl cyclotransferase	110175	Perfect	6.08022	6.10784	6.29617	6.43914	6.19802	6.44793	6.49813	6.31815	6.29586
ILMN_2864906	Ggct	gamma-glutamyl cyclotransferase	110175	Perfect	8.84188	8.40552	8.48315	8.56454	8.37634	8.23013	8.43656	8.17302	8.10166
ILMN_3083981	Ttc5	tetratricopeptide repeat domain 5	219022	Perfect	9.17202	8.89191	8.89335	8.98123	8.63509	8.18096	8.93126	8.67389	9.05941
ILMN_3013144	Ttc5	tetratricopeptide repeat domain 5	219022	Perfect	8.31695	8.0948	8.53205	8.33681	8.64322	8.90017	8.85369	8.56544	8.52803
ILMN_2739740	Krt84	keratin 84	16680	Perfect	6.69657	6.47671	6.77994	6.65143	6.53036	6.72857	6.46055	6.25102	6.18375
ILMN_3024781	Eif4e1b	eukaryotic translation initiation factor 4E family member 1B	218268	Perfect	6.23325	6.48203	6.35756	6.24476	6.01367	6.0578	6.34748	6.31527	6.14581
ILMN_2594567	Tmem127	transmembrane protein 127	69470	Perfect	5.88028	5.87	6.40931	6.10166	6.26174	5.91457	6.00627	6.08183	6.09892
ILMN_2746107	Tmem127	transmembrane protein 127	69470	Perfect	5.92533	6.27023	6.15678	6.09232	5.53279	5.8987	5.91289	5.9893	6.13178
ILMN_2852756	Rbm26	RNA binding motif protein 26	74213	Perfect	10.0841	9.73963	9.81308	10.1202	9.87089	9.86617	10.1736	9.97582	9.88001
ILMN_3001871	Olfr1246	olfactory receptor 1246	258788	Perfect	8.69911	8.22479	7.93934	8.15966	8.29632	8.47352	8.43249	8.51798	8.50414
ILMN_2693913	Onecut2	one cut domain, family member 2	225631	Perfect	6.35441	6.15956	6.75331	6.43664	6.27192	6.26221	6.28341	6.46731	6.17332
ILMN_2723523	Tjp3	tight junction protein 3	27375	Perfect	7.49052	7.77198	8.40987	7.27386	7.76514	8.34044	7.35874	8.15411	8.96102
ILMN_2723524	Tjp3	tight junction protein 3	27375	Perfect	6.86632	7.00309	6.56143	7.0023	6.7708	7.21107	7.46862	7.21638	7.0902
ILMN_2614212	Mapkapk2	MAP kinase-activated protein kinase 2	17164	Perfect	7.11381	6.9055	6.94795	6.73292	6.74007	7.11067	6.91856	6.74798	6.92955
ILMN_2701355	Nanos1	nanos homolog 1 (Drosophila)	332397	Perfect	6.26466	6.02369	6.0102	6.3233	6.16389	6.53969	6.28782	6.03152	6.33196
ILMN_1226178	Klf17	Kruppel-like factor 17	75753	Perfect	9.47675	9.4579	9.45176	9.62599	9.43998	9.61331	8.48764	9.28087	9.30021
ILMN_1225165	Klf17	Kruppel-like factor 17	75753	Perfect	6.59639	6.64969	6.60303	6.57478	6.07901	6.51349	6.98482	6.5613	6.45638
ILMN_2469125	Klf17	Kruppel-like factor 17	75753	Perfect	10.5478	10.6924	10.4679	10.414	10.4786	10.3788	10.3338	10.3177	10.4472
ILMN_2977633	Neurod4	neurogenic differentiation 4	11923	Perfect	6.81333	6.73654	6.91256	6.71729	6.68877	6.38111	7.03945	6.88949	7.25359
ILMN_1246221	Ccdc45	centrosomal protein 95	320162	Perfect	9.62092	9.69008	9.80029	9.67073	9.55641	9.6343	10.1451	9.9031	10.0312
ILMN_1242170	Adra2a	adrenergic receptor, alpha 2a	11551	Perfect	6.1577	6.10239	5.74926	6.05746	6.2355	6.08975	6.12065	6.0235	6.14763
ILMN_2621422	Kirrel	kin of IRRE like (Drosophila)	170643	Perfect	6.46514	6.35479	6.77666	6.27938	6.56737	6.06099	6.76445	6.58249	6.4881
ILMN_2637981	Cd2ap	CD2-associated protein	12488	Perfect	6.51081	6.42622	6.35242	6.52463	6.18877	6.38913	6.51489	6.32619	6.23824
ILMN_2704496	4930572J05Rik	thioesterase superfamily member 6	223626	Perfect	6.30161	6.33524	6.05688	6.3012	6.04231	6.10796	6.43941	6.31369	6.17111
ILMN_3143304	4930572J05Rik	thioesterase superfamily member 6	223626	Perfect	6.48181	6.32286	6.33466	6.2751	6.43139	6.38931	6.43878	6.24476	6.28096
ILMN_2606198	Cntln	centlein, centrosomal protein	338349	Perfect	6.83322	6.21815	6.92281	6.53169	6.55266	6.69108	6.82469	6.84927	6.58843
ILMN_2996046	Gpank1	G patch domain and ankyrin repeats 1	81845	Perfect	5.92599	6.13058	5.98291	5.93547	6.40679	5.85301	5.89537	5.78448	6.02664
ILMN_1233533	Olfr1168	olfactory receptor 1168	258524	Perfect	6.00961	5.8212	6.00312	6.06407	6.13414	6.16181	6.07474	6.32605	5.78942
ILMN_2783918	Rab9	RAB9, member RAS oncogene family	56382	Perfect	14.1405	14.3233	14.4874	14.3644	14.3528	14.4687	14.5361	14.2121	14.1894
ILMN_2641484	Rab9	RAB9, member RAS oncogene family	56382	Perfect	8.47999	8.26463	8.27013	8.26105	8.0444	8.28037	8.73875	8.72609	8.46673
ILMN_2622363	A630033H20Rik	RIKEN cDNA A630033H20 gene	213438	Perfect	6.10596	6.21496	6.37849	6.37618	5.99547	6.20905	6.44384	6.13926	6.10574
ILMN_1215242	Eif2b1	eukaryotic translation initiation factor 2B, subunit 1 (alpha)	209354	Perfect	6.14619	5.91204	6.20463	6.11154	5.91227	6.90716	6.18639	6.13358	6.13216
ILMN_2600508	Eif2b1	eukaryotic translation initiation factor 2B, subunit 1 (alpha)	209354	Perfect	6.06746	6.21429	5.9931	6.23786	5.8396	5.71151	6.28802	5.7484	6.1597
ILMN_2507665	Vmn1r237	vomeronasal 1 receptor 237	171234	Perfect	10.6196	10.6384	10.3266	10.3863	10.3439	10.4191	10.1484	10.3392	10.2781
ILMN_2733733	Tlr2	toll-like receptor 2	24088	Perfect	7.4482	7.11199	7.59547	7.22908	7.51681	7.54586	6.45097	6.89532	7.27811
ILMN_2854888	Gm5382	predicted gene 5382	385328	Perfect	6.21525	5.98375	6.46525	6.08421	6.20376	6.75142	6.30136	6.18671	6.32983
ILMN_2705361	Hsd17b11	hydroxysteroid (17-beta) dehydrogenase 11	114664	Perfect	6.56355	6.77706	6.59595	6.53215	6.6862	6.7075	6.54901	6.60489	6.42463
ILMN_2642985	Hsd17b11	hydroxysteroid (17-beta) dehydrogenase 11	114664	Perfect	5.97547	5.91884	5.73755	5.91308	6.25289	6.56487	6.10955	5.83062	5.9579
ILMN_2685234	Hsd17b11	hydroxysteroid (17-beta) dehydrogenase 11	114664	Perfect	6.99578	7.0306	7.5724	7.24853	7.22554	8.05658	7.49477	7.72096	7.99291
ILMN_2636022	Olfr1176	olfactory receptor 1176	258767	Perfect	6.38599	6.24056	6.4018	6.46037	6.34027	6.52037	6.35866	6.33338	6.32666
ILMN_1241550	Olfr1122	olfactory receptor 1122	259033	Perfect	9.79374	9.85767	9.685	9.62213	9.54905	9.69506	9.75931	9.6942	9.56722
ILMN_1237653	5830403L16Rik	RIKEN cDNA 5830403L16 gene	240817	Perfect	6.40379	6.40695	6.1069	6.09322	6.17792	6.22831	6.5183	6.413	6.39822
ILMN_2751090	Cep68	centrosomal protein 68	216543	Perfect	8.57807	8.26551	8.48798	8.80382	8.67422	8.59959	7.92517	8.16913	8.29303
ILMN_1219155	Jak3	Janus kinase 3	16453	Perfect	5.92131	6.32388	6.24018	6.07615	6.11892	6.23266	6.37866	6.25345	6.14652
ILMN_2691360	Mrps10	mitochondrial ribosomal protein S10	64657	Perfect****	6.81756	7.01725	6.71213	6.67895	6.85852	6.42413	6.74543	7.04406	7.32089
ILMN_2600672	Mrps10	mitochondrial ribosomal protein S10	64657	Perfect	6.23574	6.20891	6.50929	6.72826	6.53671	6.4552	6.31815	6.33466	6.34983
ILMN_2751129	Ncf2	neutrophil cytosolic factor 2	17970	Perfect	6.3994	6.01654	6.20991	6.22608	6.60303	6.33939	6.36766	6.43254	6.41093
ILMN_2649101	Ncf2	neutrophil cytosolic factor 2	17970	Perfect	8.95759	8.65089	8.41944	8.38376	8.40552	8.36168	9.36148	9.34058	9.28087
ILMN_2618383	Scnn1b	sodium channel, nonvoltage-gated 1 beta	20277	Perfect	9.39722	9.46115	9.74098	9.43951	9.66846	9.72748	9.52134	9.68647	9.92765
ILMN_1216885	P2rx7	purinergic receptor P2X, ligand-gated ion channel, 7	18439	Perfect	6.21986	5.86274	6.15114	6.23835	6.18024	6.41022	6.21439	6.15341	6.20772
ILMN_2620381	P2rx7	purinergic receptor P2X, ligand-gated ion channel, 7	18439	Perfect	12.935	13.2802	13.1335	12.9046	13.1208	12.9096	13.1396	13.0978	13.2447
ILMN_2879848	St3gal3	ST3 beta-galactoside alpha-2,3-sialyltransferase 3	20441	Perfect	6.30004	5.93658	6.11823	6.62147	6.48863	6.30521	6.41022	6.22963	6.19881
ILMN_1219183	St3gal3	ST3 beta-galactoside alpha-2,3-sialyltransferase 3	20441	Perfect	10.4635	10.5743	10.8167	10.7005	10.7899	10.9425	10.6615	10.7761	10.5647
ILMN_2755352	Olfr1228	olfactory receptor 1228	258973	Perfect	10.4023	10.2618	10.3567	10.1059	10.607	10.1778	10.1215	10.1945	10.2293
ILMN_2597245	Tmprss11e	transmembrane protease, serine 11e	243084	Perfect	6.05651	6.09232	5.9528	5.98993	5.78587	5.8109	5.99814	5.6815	5.87931
ILMN_1233664	BC017647	family with sequence similarity 222, member B	216971	Perfect	7.24853	7.23142	6.93246	7.18174	7.28012	7.03132	7.34686	6.81687	7.23286
ILMN_2614895	Nus1	nuclear undecaprenyl pyrophosphate synthase 1 homolog (S. cerevisiae)	52014	Perfect	8.57758	8.51567	8.86301	8.67706	8.55476	8.41637	8.55852	8.41803	8.61766
ILMN_2639239	Serpinf1	serine (or cysteine) peptidase inhibitor, clade F, member 1	20317	Perfect	5.93229	5.95452	6.22983	6.35799	5.80198	5.75183	5.81573	6.24427	5.88018
ILMN_3146204	Ndor1	NADPH dependent diflavin oxidoreductase 1	78797	Perfect	9.54392	8.59276	8.69604	8.97651	8.87639	8.63318	9.15925	9.42863	9.2802
ILMN_3068081	BC049789	NA	NA	Perfect***	8.30297	8.59433	8.13479	8.34298	8.31634	8.15528	7.89584	7.67852	7.46684
ILMN_1226703	Ndor1	NADPH dependent diflavin oxidoreductase 1	78797	Perfect	6.08817	5.92146	5.84996	6.05462	5.84079	5.93905	5.84142	6.07215	5.9691
ILMN_2592435	Spata5	spermatogenesis associated 5	57815	Perfect	7.03366	6.88728	7.33709	7.21085	7.35441	7.11014	6.63726	6.92179	6.72873
ILMN_3082773	Nfatc2	nuclear factor of activated T cells, cytoplasmic, calcineurin dependent 2	18019	Perfect	10.0076	9.73832	9.59515	9.88057	9.74834	9.92502	9.49823	9.58972	9.57225
ILMN_3012227	Nfatc2	nuclear factor of activated T cells, cytoplasmic, calcineurin dependent 2	18019	Perfect	7.69999	7.67358	7.20977	7.74908	7.37275	7.58301	7.97309	7.25359	6.65434
ILMN_1219111	Olfr394	olfactory receptor 394	259009	Perfect	9.50771	9.31319	9.49033	9.41125	9.53262	9.38579	9.57878	9.64277	9.53929
ILMN_2983714	Apitd1	apoptosis-inducing, TAF9-like domain 1	69928	Perfect	5.76981	6.12587	5.71034	5.99076	6.32877	5.99014	6.12431	6.04119	6.13885
ILMN_2699800	Cdh24	cadherin-like 24	239096	Perfect	11.0186	11.0153	11.287	11.287	11.3371	11.2974	10.9337	11.0679	10.7907
ILMN_2736976	1700093K21Rik	RIKEN cDNA 1700093K21 gene	67358	Perfect	9.51087	9.63053	9.56427	9.75095	9.76424	9.7532	9.70942	9.49905	9.05281
ILMN_2622057	Tsen2	tRNA splicing endonuclease 2 homolog (S. cerevisiae)	381802	Perfect	7.1262	6.85147	6.80903	6.77235	6.28509	6.85894	6.42568	6.31356	6.66923
ILMN_1256775	Thrsp	thyroid hormone responsive	21835	Perfect	6.58595	6.56225	6.21335	6.09237	6.7198	6.40325	6.3323	6.23872	6.39052
ILMN_2728796	C1rl	complement component 1, r subcomponent-like	232371	Perfect	6.30515	6.69999	6.32983	6.29474	6.1555	6.06792	6.66742	7.25263	7.03081
ILMN_1255190	C1rl	complement component 1, r subcomponent-like	232371	Perfect	6.44266	6.34599	6.80573	6.40325	6.25873	6.66352	6.65231	6.61084	6.61287
ILMN_2833596	Abcb6	ATP-binding cassette, sub-family B (MDR/TAP), member 6	74104	Perfect****	5.99919	5.90089	6.15317	6.14056	6.09763	5.76525	6.07017	6.23594	6.12941
ILMN_2675309	Siglec5	sialic acid binding Ig-like lectin 5	233186	Perfect	5.96089	5.74587	6.2768	5.8302	6.01247	6.2789	6.01339	6.13055	5.93528
ILMN_3162511	Shroom3	shroom family member 3	27428	Perfect	6.17318	6.23206	6.22926	6.24339	5.98216	6.58521	6.39859	6.51584	6.20651
ILMN_2885206	Bnc2	basonuclin 2	242509	Perfect	6.25246	6.16599	6.09274	6.18247	6.26915	6.14652	6.17673	6.32388	6.22324
ILMN_2721466	Bnc2	basonuclin 2	242509	Perfect	6.1427	6.14458	6.17582	6.10839	6.07265	5.46787	6.30624	6.38736	6.42461
ILMN_2671385	Mael	maelstrom homolog (Drosophila)	98558	Perfect	5.69722	5.7911	6.04423	6.10716	5.82247	5.81845	6.00798	6.33369	5.78349
ILMN_2898982	Tas2r105	taste receptor, type 2, member 105	57252	Perfect	6.08997	6.03351	5.79447	6.06541	5.8738	6.52266	6.13216	6.31189	5.90619
ILMN_2684268	Mgat4b	mannoside acetylglucosaminyltransferase 4, isoenzyme B	103534	Perfect	7.44501	7.20626	7.19181	7.07754	7.27706	6.78863	7.17248	7.10968	7.05413
ILMN_2609073	Mgat4b	mannoside acetylglucosaminyltransferase 4, isoenzyme B	103534	Perfect	6.02826	6.14636	6.37752	5.96478	6.1457	6.48037	6.17956	6.36999	6.10124
ILMN_2611402	BC019943	NA	NA	Perfect***	6.42207	6.23791	6.12145	6.70115	6.29099	5.96791	6.734	6.52301	6.23963
ILMN_2639543	Gemin5	gem (nuclear organelle) associated protein 5	216766	Perfect	9.04332	9.09953	9.00778	9.19326	9.34515	9.11723	9.09387	9.38335	8.95799
ILMN_1226696	Rab39	RAB39, member RAS oncogene family	270160	Perfect	10.5449	10.1637	10.1818	10.4545	10.2815	10.3837	10.3411	10.2547	10.1705
ILMN_2667614	Josd2	Josephin domain containing 2	66124	Perfect	5.82155	6.36264	6.15604	6.10579	6.02917	5.81403	5.81064	6.04699	6.08694
ILMN_2670624	Ccdc157	coiled-coil domain containing 157	216516	Perfect	6.80762	6.56385	6.65231	6.51971	6.433	6.55289	6.98965	6.82248	6.6517
ILMN_2633854	Ccdc157	coiled-coil domain containing 157	216516	Perfect	5.91055	5.99029	5.99846	5.90918	5.75057	5.94821	5.80435	5.99829	6.23635
ILMN_2720429	Pla2g6	phospholipase A2, group VI	53357	Perfect	6.12853	5.87719	5.99459	5.92555	5.88736	5.91788	6.0344	5.89294	5.91909
ILMN_1225300	Slc25a29	solute carrier family 25 (mitochondrial carrier, palmitoylcarnitine transporter), member 29	214663	Perfect	12.2533	12.382	12.3425	12.2917	12.2989	12.2348	12.3411	12.2769	12.4918
ILMN_2759285	Thsd1	thrombospondin, type I, domain 1	56229	Perfect	5.6674	5.69798	5.91975	5.64142	6.19661	6.21573	5.70461	6.03233	6.05285
ILMN_2636578	Olfr570	olfactory receptor 570	259114	Perfect	7.61634	7.3198	7.82496	7.45957	7.53397	7.87421	7.09931	7.22841	7.35701
ILMN_2613641	Eif4a2	eukaryotic translation initiation factor 4A2	13682	Perfect	5.78919	5.85834	5.77192	5.87473	5.71918	5.88395	6.13092	5.93158	5.87133
ILMN_2737416	Fjx1	four jointed box 1 (Drosophila)	14221	Perfect	6.35965	6.03557	6.30198	6.16506	6.12482	6.15094	6.29431	6.21024	6.35277
ILMN_2680415	Sema6d	sema domain, transmembrane domain (TM), and cytoplasmic domain, (semaphorin) 6D	214968	Perfect	6.09509	6.27409	6.0773	6.217	6.10796	5.78993	6.06827	6.00988	5.92526
ILMN_1258953	Sema6d	sema domain, transmembrane domain (TM), and cytoplasmic domain, (semaphorin) 6D	214968	Perfect	9.09184	8.7049	9.20724	9.21864	9.15666	9.28772	8.7904	8.3506	8.06915
ILMN_2894961	Fgd6	FYVE, RhoGEF and PH domain containing 6	13998	Perfect	8.1663	8.45417	7.9758	8.18642	8.30003	8.27559	8.21538	8.58901	8.29375
ILMN_2784703	Gm614	predicted gene 614	245536	Perfect	9.68197	9.68381	9.76652	9.54551	9.69782	9.50221	9.35385	8.96019	9.51595
ILMN_2888766	4930453N24Rik	RIKEN cDNA 4930453N24 gene	67609	Perfect	5.96857	5.79098	5.85467	5.8477	6.27642	6.64142	5.96885	6.00719	6.13009
ILMN_1234301	6030458C11Rik	RIKEN cDNA 6030458C11 gene	77877	Perfect	6.02332	5.59175	5.90168	5.82893	5.64005	6.03199	6.1038	5.91963	5.82913
ILMN_2766253	Mbnl1	muscleblind-like 1 (Drosophila)	56758	Perfect	6.498	6.49997	6.51341	6.65593	6.43112	6.35025	6.78045	6.48242	6.31023
ILMN_2724124	Mbnl1	muscleblind-like 1 (Drosophila)	56758	Perfect	11.4528	11.4091	11.2709	11.1772	11.2028	11.1752	11.3287	11.2672	11.3068
ILMN_2692938	Slc30a3	solute carrier family 30 (zinc transporter), member 3	22784	Perfect****	7.799	8.47704	8.23303	8.17007	8.24951	8.50285	8.20326	8.32958	8.14707
ILMN_1221983	1810030N24Rik	small integral membrane protein 8	66291	Perfect	6.12129	6.00364	6.20723	5.86337	6.08356	5.88911	6.27685	6.1818	6.2953
ILMN_2927112	Olfr190	olfactory receptor 190	258392	Perfect	8.75932	8.77293	8.90017	9.06695	8.96976	8.90348	8.90121	8.7591	8.62315
ILMN_1247555	Phf15	jade family PHD finger 2	76901	Perfect	12.9121	12.8936	12.6377	12.6731	12.4918	12.3868	12.8446	12.9486	12.8882
ILMN_1225758	Phf15	jade family PHD finger 2	76901	Perfect	6.25022	6.47113	5.84533	5.99459	5.74822	6.25846	6.05669	6.04459	5.90055
ILMN_1230238	Gm97	oocyte secreted protein 3	225923	Perfect****	6.84491	6.86366	6.29271	6.79749	6.91706	6.53756	7.01094	6.87392	6.58654
ILMN_3160659	Dok2	docking protein 2	13449	Perfect	6.46761	6.00307	6.26822	6.75276	6.83946	6.34969	6.74035	6.67097	6.54285
ILMN_2776237	Htr4	5 hydroxytryptamine (serotonin) receptor 4	15562	Perfect	8.86638	9.2959	9.20547	8.88174	9.07249	9.7169	8.59644	9.13672	9.02787
ILMN_2743188	Htr4	5 hydroxytryptamine (serotonin) receptor 4	15562	Perfect	6.64496	6.14114	6.29907	6.26724	6.22345	6.10588	5.93767	6.30663	6.33798
ILMN_2747641	Kif4	kinesin family member 4	16571	Perfect	9.44321	9.29169	9.19592	9.43394	9.17378	9.35079	9.89655	9.58674	9.60522
ILMN_1232030	Kif4	kinesin family member 4	16571	Perfect	5.71381	5.97159	6.00756	5.96171	5.81237	5.75289	5.55265	6.04412	5.88424
ILMN_1220039	Kif4	kinesin family member 4	16571	Perfect	12.1116	12.0487	12.144	12.1217	12.1165	12.1635	11.7531	11.8061	11.494
ILMN_2721837	Txndc16	thioredoxin domain containing 16	70561	Perfect	6.04169	6.06549	6.03841	5.97105	5.8622	6.04883	5.92087	6.43748	6.22454
ILMN_2965132	Tspyl3	TSPY-like 3	241732	Perfect	7.22024	7.13395	7.05349	6.96571	6.72713	7.04927	7.60849	7.49419	7.54538
ILMN_2765425	Tle1	transducin-like enhancer of split 1, homolog of Drosophila E(spl)	21885	Perfect	6.28002	5.78761	5.78329	5.8396	6.02542	6.01694	6.32157	6.05217	5.98283
ILMN_2965577	Tle1	transducin-like enhancer of split 1, homolog of Drosophila E(spl)	21885	Perfect	8.57556	8.57192	8.70289	8.58464	8.66086	8.62766	8.38927	8.54039	8.64057
ILMN_2599402	Tle1	transducin-like enhancer of split 1, homolog of Drosophila E(spl)	21885	Perfect	8.00442	8.16146	8.39733	7.85699	8.17954	8.35877	7.86237	8.23522	8.05511
ILMN_1230788	Tle1	transducin-like enhancer of split 1, homolog of Drosophila E(spl)	21885	Perfect	10.8885	10.5265	10.4727	10.738	10.6671	10.8033	10.4031	10.2505	10.0129
ILMN_2626260	Arpc5l	actin related protein 2/3 complex, subunit 5-like	74192	Perfect	5.75592	5.77358	6.10065	5.90458	6.12259	6.34257	5.88087	6.21769	5.83263
ILMN_3060788	2210404J11Rik	ER membrane associated RNA degradation	381062	Perfect	6.44953	6.07457	6.32804	6.17632	6.32928	6.91999	6.43451	6.40423	6.31457
ILMN_3138222	2210404J11Rik	ER membrane associated RNA degradation	381062	Perfect	7.0099	6.81099	6.79912	6.85417	6.76495	6.82248	6.96496	6.9732	6.88299
ILMN_2787785	Akna	AT-hook transcription factor	100182	Perfect	6.18247	6.62074	6.24711	6.25295	6.77706	6.95164	6.1702	6.31362	6.44799
ILMN_2705777	Gstm5	glutathione S-transferase, mu 5	14866	Perfect	6.21906	5.65455	5.91281	5.89893	6.15353	5.99581	6.24531	6.36622	5.98022
ILMN_2722678	Grcc10	gene rich cluster, C10 gene	14790	Perfect	8.46117	8.41209	8.48267	8.62506	8.43005	8.7402	8.05681	8.11454	7.95339
ILMN_2854828	Pln	phospholamban	18821	Good	7.04758	7.39244	7.00504	6.67906	6.98547	7.37828	6.96144	7.25849	6.66723
ILMN_1250766	Pvrl3	poliovirus receptor-related 3	58998	Perfect	6.15636	6.02084	6.29457	6.40145	6.52909	6.23313	6.2746	6.19564	6.23364
ILMN_3120306	Dock9	dedicator of cytokinesis 9	105445	Good	6.09137	5.84906	6.40798	6.16884	6.02693	6.22134	6.16267	6.10109	6.13129
ILMN_1237507	Dlst	dihydrolipoamide S-succinyltransferase (E2 component of 2-oxo-glutarate complex)	78920	Perfect	6.96496	7.05617	7.00716	6.9119	7.02871	6.45329	7.24159	7.37598	7.19966
ILMN_2690359	Plec	plectin	18810	Perfect	6.37265	6.33732	5.9707	6.3534	6.41256	6.13039	6.37948	6.56737	6.24457
ILMN_2772632	Saa3	serum amyloid A 3	20210	Perfect	6.34659	6.28215	6.16313	6.5747	6.49822	6.43918	6.19886	6.1289	6.11938
ILMN_1219025	9030409G11Rik	kazrin, periplakin interacting protein	71529	Perfect	5.94405	6.24111	5.75485	6.10078	6.12716	7.0057	6.28334	6.09778	6.16281
ILMN_3162089	Snx4	sorting nexin 4	69150	Perfect	6.04309	5.99957	5.76852	5.939	5.81504	5.55856	5.85554	5.65503	5.96274
ILMN_1213144	Wbp11	WW domain binding protein 11	60321	Perfect	9.6034	9.89129	9.74234	9.32065	9.49231	9.1251	10.0159	9.99764	10.2414
ILMN_3162286	Zdhhc23	zinc finger, DHHC domain containing 23	332175	Perfect	6.15425	6.26797	6.12034	6.04738	6.24034	5.8278	6.35095	6.24378	6.26231
ILMN_2881054	Izumo1	izumo sperm-egg fusion 1	73456	Perfect	12.0812	12.1307	12.0582	12.1407	12.207	12.1805	11.9572	11.8502	11.8556
ILMN_1238873	Epb4.1l5	erythrocyte protein band 4.1-like 5	226352	Perfect	10.8606	11.0661	10.9741	10.9207	11.0868	11.0121	11.2369	11.1215	11.2023
ILMN_2898440	Epb4.1l5	erythrocyte protein band 4.1-like 5	226352	Perfect	8.45896	8.57319	7.93638	8.03141	7.57956	7.6802	8.5258	8.48315	8.63018
ILMN_1213680	Zmym6	zinc finger, MYM-type 6	100177	Perfect	6.05222	5.78695	5.97008	5.72958	5.97148	6.36547	5.87035	6.16799	5.67144
ILMN_2625940	Neurl1a	neuralized homolog 1A (Drosophila)	18011	Perfect	9.43839	9.45884	9.21864	9.57742	9.28564	9.23429	9.40741	9.1472	8.7346
ILMN_2850391	Meis2	Meis homeobox 2	17536	Perfect	5.81077	5.83815	6.2422	5.88419	6.15197	5.75685	6.24534	6.22472	5.88045
ILMN_2710604	Dbnl	drebrin-like	13169	Perfect	5.93809	6.00131	6.1217	6.11122	5.85997	5.99687	6.10124	5.95846	6.14676
ILMN_2930095	Dpm2	dolichol-phosphate (beta-D) mannosyltransferase 2	13481	Perfect	13.1779	13.0255	12.9198	12.9978	12.7901	12.7764	12.6731	12.7856	12.8092
ILMN_2712642	Rps14	ribosomal protein S14	20044	Perfect	10.4629	10.4984	10.4247	10.3298	10.3152	10.4184	10.0173	10.1568	10.3248
ILMN_2685821	Fut9	fucosyltransferase 9	14348	Perfect	6.07779	6.12223	6.10011	6.35367	6.09242	5.91008	6.49874	6.42938	6.22507
ILMN_2933914	Psmd14	proteasome (prosome, macropain) 26S subunit, non-ATPase, 14	59029	Perfect	8.78395	8.47832	8.90802	8.67764	8.98207	9.42438	9.44556	9.09318	9.34552
ILMN_1253970	Sirt7	sirtuin 7	209011	Perfect	7.1531	7.26505	7.33316	7.147	7.2909	7.15238	7.63845	7.35159	7.49293
ILMN_1252110	Foxj2	forkhead box J2	60611	Perfect	6.10708	6.16357	6.14749	6.00173	5.92346	5.61449	5.96704	5.6035	5.98496
ILMN_2697390	Oxr1	oxidation resistance 1	170719	Perfect	6.11919	5.69048	5.96613	6.17455	5.98234	5.98677	6.18075	6.23563	6.05092
ILMN_2639491	Oxr1	oxidation resistance 1	170719	Perfect	5.94808	5.81862	5.99884	5.78033	6.02474	6.33286	6.2798	6.00439	5.75057
ILMN_1237573	Rasa1	RAS p21 protein activator 1	218397	Perfect	11.2361	11.2431	10.9627	11.018	10.9887	10.7725	11.1594	11.274	11.5816
ILMN_2749383	Zfp879	zinc finger protein 879	214779	Perfect	6.07352	5.95901	5.7514	5.89596	5.77104	6.03272	6.08082	5.91641	6.05367
ILMN_2997022	Idh3g	isocitrate dehydrogenase 3 (NAD+), gamma	15929	Perfect	6.1255	6.14622	6.23478	6.24043	6.2783	6.15059	6.1414	6.16399	6.34215
ILMN_1224368	Idh3g	isocitrate dehydrogenase 3 (NAD+), gamma	15929	Perfect	9.24422	9.39914	9.1744	9.12607	9.20211	8.95542	9.44595	9.6416	9.49693
ILMN_2711663	Colec12	collectin sub-family member 12	140792	Perfect	7.19217	7.26841	7.23715	7.24374	7.04856	7.10861	7.28462	7.4218	7.61037
ILMN_2798753	Gnl2	guanine nucleotide binding protein-like 2 (nucleolar)	230737	Perfect	6.41124	6.2909	6.19522	6.50896	6.44841	6.30821	6.65367	6.34517	6.43702
ILMN_2843782	Tpst2	protein-tyrosine sulfotransferase 2	22022	Good	7.6394	7.34028	6.96689	7.76276	7.25709	7.34746	8.63677	8.38553	8.09685
ILMN_2922808	Kcnk9	potassium channel, subfamily K, member 9	223604	Perfect	5.99223	6.07752	6.03207	6.2102	5.94409	6.55918	6.10399	6.05394	6.10113
ILMN_3013964	Tes	NA	NA	Good	5.77835	5.57635	6.39065	5.69738	5.96228	6.21652	5.81093	5.82021	5.98677
ILMN_1237948	Tes	testis derived transcript	21753	Perfect	8.99752	8.7904	9.21646	8.99161	9.02841	8.96365	8.02162	8.51375	8.31836
ILMN_3084954	Tes	testis derived transcript	21753	Perfect	6.14217	5.93288	6.15543	6.0203	5.73951	5.87467	6.03757	5.66281	5.81077
ILMN_1245112	Aldh16a1	aldehyde dehydrogenase 16 family, member A1	69748	Perfect	6.08312	6.21836	5.84327	6.05509	6.23781	6.00498	6.07079	6.03592	6.22513
ILMN_3124387	Kpna7	karyopherin alpha 7 (importin alpha 8)	381686	Perfect	6.79227	6.35485	6.77697	6.62888	6.71021	6.55078	6.54213	6.33004	6.7491
ILMN_3048509	Kpna7	karyopherin alpha 7 (importin alpha 8)	381686	Perfect	7.20162	7.21553	7.61843	7.38849	7.36019	7.40783	7.07712	7.3065	7.27542
ILMN_2652961	Snrnp40	small nuclear ribonucleoprotein 40 (U5)	66585	Perfect	5.88479	6.04615	6.0646	5.88576	6.07922	6.06831	6.10352	6.22127	5.88373
ILMN_2513849	Cul5	cullin 5	75717	Perfect	6.45629	6.14774	6.18905	6.20524	6.13501	5.99998	6.01414	5.8935	5.93747
ILMN_2754859	Abt1	activator of basal transcription 1	30946	Perfect	5.76164	5.93138	6.11733	6.06205	5.97713	5.80611	5.98343	5.87443	5.95134
ILMN_2998139	Atg5	autophagy related 5	11793	Perfect	6.67002	6.84245	6.48343	6.90596	7.3156	6.31971	6.89275	6.96164	6.9362
ILMN_2998135	Atg5	autophagy related 5	11793	Perfect	9.03999	9.10962	9.16998	9.14136	9.26074	9.45973	8.90507	9.0413	8.53175
ILMN_2962386	4732415M23Rik	spermatogenesis associated 33	320869	Perfect	6.61008	6.8467	7.16297	7.06388	7.20114	7.24268	7.67177	6.94826	7.07737
ILMN_2651341	Olfr1217	olfactory receptor 1217	258903	Perfect	8.14341	7.9273	8.22455	7.9509	7.88665	6.94746	9.03203	8.85788	8.90318
ILMN_2493851	Sf1	splicing factor 1	22668	Perfect	6.22974	6.61387	6.20791	6.3437	6.56269	6.61025	6.36087	6.41804	6.19802
ILMN_2449335	Sf1	splicing factor 1	22668	Perfect	5.95772	5.90673	5.78385	5.93378	6.41342	6.22727	5.93948	5.44989	5.93964
ILMN_1212632	1600021P15Rik	Mab-21 domain containing 2	239796	Perfect	12.5312	12.3277	12.1922	12.275	12.2579	12.0795	11.1689	11.594	11.3505
ILMN_2672960	Adcy10	adenylate cyclase 10	271639	Perfect	7.11353	7.68246	7.53495	7.6533	7.79961	7.541	7.31307	7.43938	7.72688
ILMN_2640625	Olfr1099	olfactory receptor 1099	258764	Perfect	5.85038	5.8602	6.05806	6.12276	5.91658	5.61777	5.87667	6.14906	5.92876
ILMN_2849305	Ccdc64b	coiled-coil domain containing 64B	212733	Perfect	7.9273	8.00442	7.97098	8.07775	8.12034	7.85699	7.85008	7.34686	7.66274
ILMN_3162925	C130026I21Rik	RIKEN cDNA C130026I21 gene	620078	Perfect****	11.1264	11.0652	11.5481	11.4422	11.5673	11.7896	11.4709	11.4703	11.3953
ILMN_2524189	Slitrk1	SLIT and NTRK-like family, member 1	76965	Perfect	7.43938	7.69524	7.20928	7.4822	7.04228	6.74277	7.34202	7.66043	7.58623
ILMN_2665063	Slc11a2	solute carrier family 11 (proton-coupled divalent metal ion transporters), member 2	18174	Perfect	6.06142	5.86074	6.13052	5.84659	6.22405	5.65746	6.1292	6.11919	6.01315
ILMN_2651333	Olfr1509	olfactory receptor 1509	57271	Perfect	5.9693	6.3805	6.09268	6.08534	6.28569	6.14881	6.01367	6.13774	6.21615
ILMN_2655015	Alad	aminolevulinate, delta-, dehydratase	17025	Perfect	6.25177	6.53296	6.24079	6.19688	6.38652	6.0556	6.49984	6.43846	6.1131
ILMN_2682218	Rpl34	NA	NA	Perfect	6.06249	5.94266	6.14471	6.03781	6.16069	6.59373	5.86354	5.99514	6.17612
ILMN_2827248	Chat	choline acetyltransferase	12647	Perfect	9.63053	9.64998	9.47701	9.38828	9.40004	9.30209	10.2855	10.1186	10.2683
ILMN_2715319	Man1a	mannosidase 1, alpha	17155	Perfect	8.74716	8.75123	8.4337	8.41588	8.49788	8.24734	8.94069	8.88675	8.93033
ILMN_2484506	Wdfy2	WD repeat and FYVE domain containing 2	268752	Perfect****	10.5792	10.6521	10.7642	10.7358	10.663	10.6543	10.196	10.1731	10.0346
ILMN_2700364	2300005B03Rik	RIKEN cDNA 2300005B03 gene	69462	Perfect	6.55647	6.38586	6.65933	6.28137	6.23819	7.43673	6.47746	6.2709	6.17287
ILMN_1248351	Gm4070	NA	NA	Perfect****	6.37443	6.31635	5.96933	6.67725	6.53332	6.30268	5.97265	6.07721	6.39072
ILMN_2739905	Gm4070	NA	NA	Perfect	6.49042	6.17754	6.47397	6.35539	6.21752	6.10531	6.19422	6.35973	6.90596
ILMN_2690441	Tfb1m	transcription factor B1, mitochondrial	224481	Perfect	6.42637	6.80443	6.54492	6.49252	6.28154	6.76058	7.01496	6.74107	6.15324
ILMN_2729985	Cops4	COP9 (constitutive photomorphogenic) homolog, subunit 4 (Arabidopsis thaliana)	26891	Perfect	10.5177	10.8348	10.946	10.8697	10.9792	11.2278	10.6634	10.5168	10.2458
ILMN_1215493	Cops4	COP9 (constitutive photomorphogenic) homolog, subunit 4 (Arabidopsis thaliana)	26891	Perfect	6.57035	6.41749	6.53851	6.64813	6.51824	7.17949	6.29704	6.4819	6.48688
ILMN_2859978	Papss1	3'-phosphoadenosine 5'-phosphosulfate synthase 1	23971	Perfect	6.1563	5.93664	6.23642	6.07366	6.2008	6.22722	6.08781	6.44244	5.72218
ILMN_2594477	Papss1	3'-phosphoadenosine 5'-phosphosulfate synthase 1	23971	Perfect	12.5439	12.5223	12.3451	12.6212	12.5024	12.4368	12.5379	12.3868	12.3516
ILMN_2959787	Yif1a	Yip1 interacting factor homolog A (S. cerevisiae)	68090	Perfect	6.38877	6.02486	6.33582	6.29352	6.17586	6.02332	6.30618	6.47405	6.21024
ILMN_1223547	Yif1a	Yip1 interacting factor homolog A (S. cerevisiae)	68090	Perfect	10.9047	11.095	11.0493	10.9158	11.1	11.1453	10.9981	11.1326	11.2672
ILMN_1235000	Yif1a	Yip1 interacting factor homolog A (S. cerevisiae)	68090	Perfect	5.96959	6.19349	6.06995	5.97095	6.01742	6.0667	6.04685	6.10086	6.14326
ILMN_2632647	Ormdl1	ORM1-like 1 (S. cerevisiae)	227102	Perfect	6.30654	6.11101	6.14458	5.97041	6.16843	6.35277	6.16633	5.95275	5.8098
ILMN_2952661	Dbf4	DBF4 homolog (S. cerevisiae)	27214	Perfect	8.31222	8.39957	8.01572	8.11388	8.07171	7.62354	7.8147	7.93638	7.6918
ILMN_1214066	Slc37a1	solute carrier family 37 (glycerol-3-phosphate transporter), member 1	224674	Perfect	7.50276	7.5805	7.19817	7.27706	7.48094	7.29399	7.6802	7.32089	7.97942
ILMN_2683933	Cdk9	cyclin-dependent kinase 9 (CDC2-related kinase)	107951	Perfect	6.7832	6.92198	6.51971	7.01224	6.45482	7.07116	6.91589	6.47671	6.27618
ILMN_2640971	Pafah1b3	platelet-activating factor acetylhydrolase, isoform 1b, subunit 3	18476	Perfect	6.11837	6.15357	6.24067	5.99814	6.16807	5.79249	6.03988	6.06051	5.99983
ILMN_1245864	Ifitm5	interferon induced transmembrane protein 5	73835	Perfect	6.75543	6.53645	6.67149	6.8162	6.67667	6.5114	6.22778	6.41338	6.57748
ILMN_2720180	Cyb5b	cytochrome b5 type B	66427	Perfect	7.47936	7.3612	7.48974	7.38499	7.33658	7.37875	7.73681	7.67177	7.57305
ILMN_1252105	Ankrd24	ankyrin repeat domain 24	70615	Perfect	10.2363	10.2313	10.045	10.1112	10	9.99764	10.2287	10.0549	10.0885
ILMN_2950044	F8	coagulation factor VIII	14069	Perfect	13.5329	13.1986	13.222	13.3146	13.3338	13.1044	13.2981	13.5071	13.4504
ILMN_2679421	F8	coagulation factor VIII	14069	Perfect	8.98613	9.10819	9.03003	9.05982	9.09034	9.30267	9.0234	9.08597	9.32331
ILMN_1221937	F8	coagulation factor VIII	14069	Perfect	11.5111	11.4661	11.6951	11.7959	11.7797	11.7789	11.9404	11.8088	11.9494
ILMN_2704594	5830418K08Rik	RIKEN cDNA 5830418K08 gene	319675	Perfect	7.18307	7.44218	7.23286	7.45079	7.48676	7.15462	7.42088	7.51122	7.45237
ILMN_1220857	Nppc	natriuretic peptide type C	18159	Perfect	6.04287	5.81794	5.88302	6.53606	6.50031	5.88532	6.06853	6.09783	6.30098
ILMN_1257196	Fgf13	fibroblast growth factor 13	14168	Perfect	7.20781	6.87441	6.68666	7.20847	6.96079	6.75184	7.22103	6.91726	6.5084
ILMN_2745480	Fgf13	fibroblast growth factor 13	14168	Perfect	6.43935	6.43432	6.47781	6.48391	6.42622	6.4555	6.50535	6.67875	6.59114
ILMN_2707356	Fgf13	fibroblast growth factor 13	14168	Perfect	8.51496	8.72239	8.34503	8.21868	8.37673	8.05511	8.56184	8.61272	8.2915
ILMN_1253773	Nudt6	nudix (nucleoside diphosphate linked moiety X)-type motif 6	229228	Perfect	6.18659	6.16394	6.10002	5.98523	6.02877	5.67662	6.32216	6.25386	5.94821
ILMN_2707207	Hhatl	hedgehog acyltransferase-like	74770	Perfect	6.20019	6.14094	6.14388	6.07437	5.97878	6.08087	6.33237	5.89013	6.21516
ILMN_2677323	Dqx1	DEAQ RNA-dependent ATPase	93838	Perfect	6.41055	6.43873	6.54246	6.40931	6.35614	6.31152	6.70265	6.83911	6.54277
ILMN_2604134	A430090L17Rik	NA	NA	Perfect***	6.25189	6.6862	6.09729	6.33536	6.24733	7.32089	6.23362	6.16013	6.32693
ILMN_1224333	Osbpl11	oxysterol binding protein-like 11	106326	Perfect	7.97901	7.68216	7.3055	7.24527	7.08183	6.71877	8.90017	8.91561	9.0105
ILMN_2484147	Tro	trophinin	56191	Perfect	5.86254	5.67954	5.76279	5.76805	5.98299	6.06617	5.89276	6.02934	5.71798
ILMN_2937484	Dlgap2	discs, large (Drosophila) homolog-associated protein 2	244310	Perfect	6.33794	5.8694	5.80523	6.0976	5.88555	5.90614	5.87692	6.09698	5.92039
ILMN_2620893	Dlgap2	discs, large (Drosophila) homolog-associated protein 2	244310	Perfect	5.7488	5.8929	5.80081	5.71409	6.04883	6.10006	6.03315	6.03938	6.07079
ILMN_2937486	Dlgap2	discs, large (Drosophila) homolog-associated protein 2	244310	Good	9.76499	9.91212	9.96621	9.81096	9.92431	9.63559	9.96457	9.82559	9.74434
ILMN_2689880	Gstt2	glutathione S-transferase, theta 2	14872	Perfect	6.58703	6.68704	6.5831	6.33305	6.46264	6.3116	6.54431	6.36436	6.54843
ILMN_1251370	Ndufa1	NADH dehydrogenase (ubiquinone) 1 alpha subcomplex, 1	54405	Perfect	13.7064	13.8909	13.6553	13.913	13.8622	13.8622	13.881	13.8622	13.8909
ILMN_2759563	Gatsl3	GATS protein-like 3	71962	Perfect	5.72098	5.95868	6.15521	5.83404	6.28158	6.13385	5.87709	6.15317	5.90641
ILMN_2854962	Sgol1	shugoshin-like 1 (S. pombe)	72415	Perfect	6.00798	6.13238	5.74772	5.911	5.9803	5.95082	6.19724	6.03405	6.05883
ILMN_2854968	Sgol1	shugoshin-like 1 (S. pombe)	72415	Perfect	6.13181	6.10937	5.96171	5.91536	5.91121	6.03286	6.31849	6.42972	6.13805
ILMN_1235414	Sgol1	shugoshin-like 1 (S. pombe)	72415	Perfect	5.85687	5.94731	6.07905	6.09347	5.93067	6.30435	6.04199	6.10364	6.04834
ILMN_2686509	Sgol1	shugoshin-like 1 (S. pombe)	72415	Perfect	10.4149	10.7278	11.0381	10.4959	10.8341	11.0226	10.5658	11.1431	11.5175
ILMN_1231031	Vmn1r200	vomeronasal 1 receptor 200	171246	Perfect	6.89659	7.16687	7.02007	6.90467	6.84264	6.87641	6.1368	6.37713	6.58295
ILMN_2940118	Vmn1r200	vomeronasal 1 receptor 200	171246	Perfect	5.98075	5.67795	5.61344	5.81218	5.82528	5.93866	5.8613	5.94043	5.74413
ILMN_1234494	Pik3r5	phosphoinositide-3-kinase, regulatory subunit 5, p101	320207	Perfect	8.64385	8.7757	9.09732	8.79857	8.91501	9.13905	8.53019	8.85859	8.54898
ILMN_2845025	AU022751	expressed sequence AU022751	102991	Perfect	8.88118	8.65951	8.45202	8.37214	8.48473	8.04	8.4465	8.38927	8.53938
ILMN_2742382	Olfr1036	olfactory receptor 1036	258245	Perfect	8.68218	8.66311	8.77091	8.60494	8.80139	8.63162	8.05836	8.46436	8.82384
ILMN_2965123	Asb12	ankyrin repeat and SOCS box-containing 12	70392	Good	8.5689	8.47773	8.67764	8.78367	8.76276	8.72945	8.72859	8.5186	8.49788
ILMN_2982097	Gatad1	GATA zinc finger domain containing 1	67210	Perfect	8.39234	8.52128	8.58408	8.35162	8.48974	8.53824	9.11218	9.35279	9.95005
ILMN_2594205	Gatad1	GATA zinc finger domain containing 1	67210	Perfect	10.0795	10.1533	10.0178	10.1077	10.0217	10.1879	10.2048	10.1001	9.94812
ILMN_1259903	Gatad1	GATA zinc finger domain containing 1	67210	Perfect	8.1527	8.48941	8.88545	8.49419	8.71292	9.21276	8.99446	9.31235	9.41462
ILMN_2721894	Eif2b4	eukaryotic translation initiation factor 2B, subunit 4 delta	13667	Perfect	7.67588	7.6312	7.74498	7.88182	8.0935	8.29343	7.68512	7.90769	7.85699
ILMN_1228585	Ncf1	neutrophil cytosolic factor 1	17969	Perfect	5.84276	6.13135	5.78899	6.10914	6.01577	5.90811	6.04503	5.82459	6.03131
ILMN_2945806	Grpel1	GrpE-like 1, mitochondrial	17713	Perfect	7.16387	7.34991	7.63233	7.33682	7.47163	8.1954	7.35641	7.21085	7.3156
ILMN_2713566	Nfx1	nuclear transcription factor, X-box binding 1	74164	Perfect	8.18571	8.13186	7.66043	7.75105	7.59368	7.65095	8.84066	8.67811	8.6787
ILMN_1215644	Eif2ak3	eukaryotic translation initiation factor 2 alpha kinase 3	13666	Perfect	6.34524	6.14756	6.23843	6.16141	6.33971	6.25408	6.45404	6.39122	6.75493
ILMN_2855315	Hist1h1c	histone cluster 1, H1c	50708	Perfect	6.55305	6.58525	6.77798	6.35814	6.29112	6.92179	6.83023	6.84189	6.91918
ILMN_2672626	Myh9	myosin, heavy polypeptide 9, non-muscle	17886	Perfect	7.51681	8.02777	8.47704	7.98328	8.19648	8.79906	7.48614	7.2346	7.29993
ILMN_2689632	Azi2	5-azacytidine induced gene 2	27215	Perfect	6.71542	6.54886	6.36135	6.56341	6.72334	6.41584	6.71307	6.77006	6.58228
ILMN_1251934	BC054402	NA	NA	Perfect***	11.4176	11.535	11.74	11.2119	11.6297	11.6332	11.3566	12.0369	12.1985
ILMN_2690603	Spp1	secreted phosphoprotein 1	20750	Perfect	6.69261	6.76137	6.98317	6.85874	7.29791	7.22785	7.13431	6.96301	6.8609
ILMN_3079461	Raet1b	retinoic acid early transcript beta	19369	Good****	5.73612	5.70796	5.68012	5.92411	6.24531	5.67023	6.00431	6.18288	5.85348
ILMN_3158725	Raet1b	retinoic acid early transcript beta	19369	Good****	9.29088	8.9147	9.44556	9.2237	9.27263	9.38464	8.26389	8.29514	8.02922
ILMN_2858106	Tpt1	tumor protein, translationally-controlled 1	22070	Perfect****	6.63726	6.71896	6.66179	6.56059	6.24885	6.38736	6.51178	6.5273	6.59169
ILMN_2770882	Foxl1	forkhead box L1	14241	Perfect	5.8907	5.96051	6.08534	5.89887	5.93608	5.87449	6.03638	5.91525	5.60808
ILMN_2711355	Dmwd	dystrophia myotonica-containing WD repeat motif	13401	Perfect	8.47704	8.75391	8.64357	8.68743	8.67303	8.92693	8.7425	8.75414	9.01656
ILMN_2914010	Dmwd	dystrophia myotonica-containing WD repeat motif	13401	Perfect	5.64049	5.65039	5.84427	5.88389	5.88344	5.92496	5.66382	5.72263	5.69489
ILMN_1226609	Olfr1013	olfactory receptor 1013	258757	Perfect	7.30778	7.58517	7.12767	7.06881	7.34822	7.35618	6.81897	6.86173	6.68743
ILMN_1231094	Smyd3	SET and MYND domain containing 3	69726	Perfect	5.96474	6.24438	5.88916	6.0893	5.80331	6.53768	6.03207	6.02622	5.99072
ILMN_1247894	Snrpn	NA	NA	Perfect	8.91212	9.48944	9.22536	8.96061	9.32127	9.44942	9.06785	9.12871	9.04813
ILMN_3102825	Ncam1	neural cell adhesion molecule 1	17967	Perfect	5.85991	5.9486	5.84133	6.08479	5.61474	6.30751	5.80558	6.13259	6.02437
ILMN_2712454	Morn5	MORN repeat containing 5	75495	Perfect	6.5185	6.64532	6.4326	6.49119	6.75006	6.3002	6.33369	6.64162	6.26958
ILMN_1253329	Morn5	MORN repeat containing 5	75495	Perfect	5.91461	5.72109	5.94416	5.58716	5.98325	6.23478	6.12856	6.21556	5.81303
ILMN_3114759	Pard6a	par-6 family cell polarity regulator alpha	56513	Perfect	8.73783	8.24767	7.89776	8.04	7.93513	7.59572	8.58814	8.18185	8.07205
ILMN_3160318	Olfr198	olfactory receptor 198	258036	Perfect	12.6348	12.6005	12.7218	12.5922	12.5175	12.553	12.7709	12.734	12.7319
ILMN_1250507	Elovl4	elongation of very long chain fatty acids (FEN1/Elo2, SUR4/Elo3, yeast)-like 4	83603	Perfect	9.67178	9.54705	9.89194	9.96824	9.94371	10.1951	9.01429	9.19968	8.94625
ILMN_1230498	A930005I04Rik	Myb/SANT-like DNA-binding domain containing 1	403174	Perfect	6.12223	6.30095	5.96542	6.17484	6.50535	6.63465	6.40903	6.38749	6.51748
ILMN_2920676	Rfesd	Rieske (Fe-S) domain containing	218341	Perfect	6.77147	6.96782	6.94778	6.8609	6.72148	6.52868	7.03498	6.9454	6.89702
ILMN_2931334	IL-4	interleukin 4	16189	Perfect	7.21107	7.19917	7.72963	7.48389	7.47757	7.86161	7.63545	7.46961	7.29501
ILMN_1217804	Ptpn5	protein tyrosine phosphatase, non-receptor type 5	19259	Perfect	10.5743	10.2479	10.2287	10.4059	10.0346	9.94179	10.2518	10.2311	9.73784
ILMN_2767819	9230110C19Rik	RIKEN cDNA 9230110C19 gene	234912	Perfect	9.61723	9.49455	8.94357	8.98207	8.67565	8.07752	10.5606	10.5336	10.8033
ILMN_2903455	Sardh	sarcosine dehydrogenase	192166	Perfect	7.89623	7.75967	7.9217	7.96841	7.95339	8.21954	7.65678	7.63041	7.541
ILMN_2604189	Avpr2	arginine vasopressin receptor 2	12000	Perfect	6.02007	5.99327	6.45441	5.86529	5.88093	6.38455	6.01115	5.82053	6.04944
ILMN_3140383	Hspa2	heat shock protein 2	15512	Perfect	6.41118	6.40992	6.43312	6.55109	6.40551	6.08682	6.33765	6.5218	6.67667
ILMN_1223285	Hspa2	heat shock protein 2	15512	Perfect	9.937	9.7796	9.64761	10.108	9.89964	9.81798	9.80587	9.50713	9.04332
ILMN_2603159	Olfr45	olfactory receptor 45	18344	Perfect	6.33815	6.19363	5.97519	6.29801	5.96539	6.48683	6.26493	6.21192	5.8196
ILMN_3024494	AU040320	expressed sequence AU040320	100317	Perfect	9.87489	9.84141	9.5813	9.93904	9.80334	9.69033	9.78107	9.49527	9.6861
ILMN_3097156	AU040320	expressed sequence AU040320	100317	Perfect	5.69782	5.86787	5.84686	5.82226	5.83729	6.42207	5.80067	6.01825	5.68638
ILMN_3097151	AU040320	expressed sequence AU040320	100317	Perfect****	5.90331	6.14123	5.87078	6.00851	6.07137	5.98807	6.12063	6.17031	5.98491
ILMN_2762863	AI606181	NA	NA	Perfect***	5.93741	6.15543	6.32792	5.89965	6.14889	6.40588	6.10708	6.07737	6.07474
ILMN_2610013	Shh	sonic hedgehog	20423	Perfect	11.8966	11.7729	11.7555	11.9311	11.9094	11.9066	11.6314	11.3079	11.1617
ILMN_2652112	Slc22a19	solute carrier family 22 (organic anion transporter), member 19	207151	Perfect	12.2278	12.3047	12.0233	12.0966	12.0308	11.8318	11.7959	11.9006	11.837
ILMN_2800740	Slc22a19	solute carrier family 22 (organic anion transporter), member 19	207151	Perfect****	6.07366	6.06261	5.79158	5.76563	5.83524	6.33707	5.71875	6.28237	5.66631
ILMN_2800732	Slc22a19	solute carrier family 22 (organic anion transporter), member 19	207151	Perfect	9.39156	9.60522	9.66875	9.69165	9.88242	9.93505	9.69653	9.54705	9.72071
ILMN_2591076	Slc22a19	solute carrier family 22 (organic anion transporter), member 19	207151	Perfect	6.62988	6.8813	6.56584	6.77472	6.86411	6.17849	7.17227	6.88377	6.8712
ILMN_2856865	Camk1g	calcium/calmodulin-dependent protein kinase I gamma	215303	Perfect	7.13395	7.4907	7.48924	6.88026	7.13431	7.0497	7.15999	7.44345	7.79961
ILMN_1228546	Camk1g	calcium/calmodulin-dependent protein kinase I gamma	215303	Perfect	11.2941	11.1272	11.2521	11.2163	11.2757	11.3248	10.9476	11.0264	11.0293
ILMN_1227142	Rpl14	ribosomal protein L14	67115	Perfect	10.4507	10.5317	10.69	10.785	10.8413	11.0737	10.584	10.5512	10.1951
ILMN_2978857	Senp5	SUMO/sentrin specific peptidase 5	320213	Perfect	7.01879	7.46747	7.12548	6.98482	7.26722	7.33114	7.65145	7.64821	7.69335
ILMN_1259953	Senp5	SUMO/sentrin specific peptidase 5	320213	Perfect	5.93589	6.05988	6.07194	5.9664	6.38792	6.2431	6.02732	5.63307	5.8684
ILMN_2978858	Senp5	SUMO/sentrin specific peptidase 5	320213	Good	6.06091	6.40201	6.28058	6.15843	5.94448	5.77412	6.10996	6.17349	6.20503
ILMN_2512023	Tnfaip6	tumor necrosis factor alpha induced protein 6	21930	Perfect	7.22908	7.08665	7.47707	7.30344	7.49227	7.45678	6.95718	6.82659	6.83731
ILMN_2933478	Amy2b	NA	NA	Good	7.85446	7.85679	7.82361	8.07821	8.09906	8.57924	8.02391	8.17445	8.03357
ILMN_1250356	Gjb6	gap junction protein, beta 6	14623	Perfect	6.71279	6.63531	6.43791	6.62916	6.30498	6.85157	6.92118	6.92035	6.6455
ILMN_2744006	Mtap6	microtubule-associated protein 6	17760	Perfect	9.68299	9.37095	9.6264	9.55136	9.65138	9.85068	9.38418	9.63645	9.10008
ILMN_1220280	Tas1r1	taste receptor, type 1, member 1	110326	Perfect	6.17582	5.93065	6.30788	6.03006	6.33332	6.10478	6.10864	6.00117	6.00111
ILMN_2699356	Ddx59	NA	NA	Perfect	9.70303	10.1722	9.9991	9.6435	9.64793	9.48166	9.76809	10.1929	10.3183
ILMN_1236560	Gtf2a1	general transcription factor II A, 1	83602	Perfect****	6.52136	6.31341	6.42494	6.5961	6.75642	6.74175	7.11599	6.37651	6.54599
ILMN_1253367	Gtf2a1	general transcription factor II A, 1	83602	Perfect	9.7783	9.4477	9.37896	9.61091	9.60439	9.37708	9.5633	9.42386	9.34657
ILMN_1244651	Gtf2a1	general transcription factor II A, 1	83602	Perfect	6.08949	5.78931	6.2203	6.15395	6.27081	6.00579	6.64789	6.52084	6.67699
ILMN_1259943	Pura	purine rich element binding protein A	19290	Perfect	6.58667	6.59189	6.47614	6.99578	6.56617	7.23172	6.82945	6.9055	6.56755
ILMN_3059135	Phrf1	PHD and ring finger domains 1	101471	Perfect	11.3525	11.4213	11.3153	11.4781	11.502	11.3332	11.4717	11.2905	11.4477
ILMN_3136355	Phrf1	PHD and ring finger domains 1	101471	Perfect	9.97261	9.70994	9.82831	9.95783	9.72593	9.93568	10.2642	10.1474	10.2843
ILMN_2794051	Stk38l	serine/threonine kinase 38 like	232533	Perfect	6.38863	6.36152	6.49449	6.33122	6.19426	6.18795	6.13786	6.29824	6.18981
ILMN_2644415	Pacsin1	protein kinase C and casein kinase substrate in neurons 1	23969	Perfect	7.87738	7.57448	8.07974	7.97137	8.19228	8.37713	7.94544	7.93307	7.68123
ILMN_1220897	Vmn1r84	vomeronasal 1 receptor 84	171267	Perfect	8.23222	8.61666	8.70444	8.50884	8.80614	9.18398	8.79174	9.28139	9.64223
ILMN_2645255	Stx7	syntaxin 7	53331	Perfect	5.92681	5.76787	5.68081	5.90861	6.19964	6.07857	5.9743	5.9404	6.28515
ILMN_1244584	Zfyve16	zinc finger, FYVE domain containing 16	218441	Perfect	5.90144	5.74521	5.80408	5.92141	6.08647	6.52129	5.92611	5.75878	6.10629
ILMN_2607892	Bag4	BCL2-associated athanogene 4	67384	Perfect	5.778	5.97282	6.0259	5.89207	6.13014	6.2067	6.02532	5.83964	5.79179
ILMN_2667864	Olfr669	olfactory receptor 669	259045	Perfect	6.14929	6.3619	6.03444	6.10722	5.99662	5.9276	6.36598	6.49119	6.03489
ILMN_1259089	Olfr160	olfactory receptor 160	80706	Perfect	10.7859	10.9047	11.0484	10.9253	11.0201	10.9693	11.431	11.5766	11.493
ILMN_2893879	Gdpd3	glycerophosphodiester phosphodiesterase domain containing 3	68616	Perfect	6.28011	6.39416	6.28232	6.68072	5.98578	6.05974	6.37791	6.43595	6.15731
ILMN_2939579	1700016D06Rik	RIKEN cDNA 1700016D06 gene	76413	Perfect	9.08451	8.73427	8.85915	9.0128	8.93126	8.63952	9.49231	9.48667	9.60579
ILMN_3032049	Dlgap4	discs, large homolog-associated protein 4 (Drosophila)	228836	Perfect	10.822	10.888	11.0443	11.0121	11.014	10.924	11.2477	11.2647	11.2361
ILMN_3105499	Dlgap4	discs, large homolog-associated protein 4 (Drosophila)	228836	Perfect	6.43312	6.6823	6.83764	6.73018	7.065	6.33905	7.37828	6.8505	6.80762
ILMN_2997106	Nop10	NOP10 ribonucleoprotein	66181	Perfect	6.82869	6.45076	6.52651	6.74841	6.54848	6.80662	6.72693	6.58255	6.69999
ILMN_2669023	Nop10	NOP10 ribonucleoprotein	66181	Perfect	6.24111	6.54132	6.28837	6.57302	6.36596	6.4097	6.382	6.29634	6.31789
ILMN_2654442	Kbtbd2	kelch repeat and BTB (POZ) domain containing 2	210973	Perfect	6.10743	6.09079	6.05434	6.38268	6.14496	6.07954	6.06407	6.21168	6.2581
ILMN_2824593	Kbtbd2	kelch repeat and BTB (POZ) domain containing 2	210973	Perfect	8.29023	7.95415	7.8131	8.17379	8.12807	8.24265	8.24076	8.16843	7.98882
ILMN_2681492	Lztr1	leucine-zipper-like transcriptional regulator, 1	66863	Perfect	6.21092	5.93836	6.2501	5.87757	6.10941	6.16267	6.32518	6.04009	5.66316
ILMN_1220548	Lrrc41	leucine rich repeat containing 41	230654	Perfect	8.4356	8.77759	8.58262	8.54276	8.37023	8.44413	8.73065	8.72945	8.36738
ILMN_1228129	Cog4	component of oligomeric golgi complex 4	102339	Perfect	6.97302	6.99304	7.15535	7.19011	7.23249	6.53203	7.20626	7.27523	7.44218
ILMN_2863674	Myog	myogenin	17928	Perfect	6.5878	6.26568	6.41267	6.27553	6.23697	6.83187	6.33871	6.34789	6.48007
ILMN_2621812	Myog	myogenin	17928	Perfect	6.14739	6.20602	6.0907	6.5616	5.84659	6.12206	5.96692	6.00338	6.21254
ILMN_2884655	Crygd	crystallin, gamma D	12967	Perfect	8.20526	8.44183	8.20196	8.14255	8.24646	8.60842	7.69843	7.71753	7.38401
ILMN_3071876	Lrrc48	leucine rich repeat containing 48	74665	Perfect	6.63311	6.48905	6.70687	6.41686	6.92118	6.8505	6.63482	7.04025	7.08995
ILMN_2765593	Lrrc48	leucine rich repeat containing 48	74665	Perfect	7.68512	7.40015	7.40451	7.9037	7.58884	7.46575	7.78763	7.33999	6.99326
ILMN_2594644	Lrrc48	leucine rich repeat containing 48	74665	Perfect	14.038	13.6926	14.0651	13.8909	14.1114	13.9963	13.9963	13.9963	14.038
ILMN_2781602	Ier3ip1	immediate early response 3 interacting protein 1	66191	Perfect	5.91087	5.93301	6.1605	5.82406	6.00167	5.65098	6.03899	5.7862	5.97903
ILMN_2593254	Stat6	signal transducer and activator of transcription 6	20852	Perfect	7.23896	7.25968	7.24839	7.30028	7.14106	7.35559	7.39558	7.29128	7.24558
ILMN_2897230	Stat6	signal transducer and activator of transcription 6	20852	Perfect	6.63742	7.58701	6.46685	6.8052	7.35833	6.75308	6.53056	6.68989	6.61467
ILMN_2773034	Pnn	pinin	18949	Perfect	6.49591	6.4176	6.42105	6.65545	6.88728	5.99108	6.57921	6.51736	6.58034
ILMN_2600900	2009-03-01	membrane-associated ring finger (C3HC4) 9	216438	Perfect	6.17865	6.39607	6.49409	6.32231	6.27685	6.74226	6.23148	6.33789	6.19645
ILMN_1240788	Efcab4b	calcium release activated channel regulator 2A	381812	Perfect	6.05125	5.76805	6.44765	6.17274	6.23511	6.0437	5.97421	5.808	5.97946
ILMN_2991255	Gpr84	G protein-coupled receptor 84	80910	Good	6.56707	6.33769	6.98272	6.57077	6.58479	6.5445	6.9106	6.65017	6.77519
ILMN_1212695	Gpr84	G protein-coupled receptor 84	80910	Perfect	6.77927	6.73047	6.35106	6.6238	6.73876	6.40282	6.68723	6.74523	6.86993
ILMN_2935870	St3gal4	ST3 beta-galactoside alpha-2,3-sialyltransferase 4	20443	Perfect	8.32156	8.10566	8.54105	8.52087	8.7143	8.66311	8.45132	8.52834	8.28913
ILMN_3163110	Grik5	glutamate receptor, ionotropic, kainate 5 (gamma 2)	14809	Good	6.73641	6.40007	6.5878	6.90866	6.59867	6.29205	6.66942	6.44485	6.3494
ILMN_2879232	Ssty2	NA	NA	Perfect****	8.83792	8.63588	8.30832	8.17463	8.42136	8.03676	9.10008	8.85105	8.91561
ILMN_3118664	Disc1	disrupted in schizophrenia 1	244667	Good****	6.38389	6.53756	6.41654	6.64532	6.29427	6.15395	6.67811	6.98243	6.61267
ILMN_2636803	Acyp2	acylphosphatase 2, muscle type	75572	Perfect	6.25502	5.94025	5.61248	5.6938	5.94574	5.70682	5.95943	5.65208	5.66851
ILMN_3160475	Xrcc1	X-ray repair complementing defective repair in Chinese hamster cells 1	22594	Good	10.2839	10.4259	10.1425	10.1095	10.1218	10.0889	11.3323	11.3109	11.2964
ILMN_2679522	Wdr16	WD repeat domain 16	71860	Perfect	6.67646	6.58228	6.72364	6.71307	6.59245	6.02021	6.3456	6.86818	6.93921
ILMN_2819496	Lingo3	leucine rich repeat and Ig domain containing 3	237403	Perfect	6.35877	6.33879	6.55024	6.52108	6.73664	6.83365	6.50726	6.57831	6.71346
ILMN_3156604	Hmgb2	high mobility group box 2	97165	Perfect****	6.48763	6.55714	6.39152	6.59268	6.61287	6.75459	6.57024	6.40429	6.43804
ILMN_2611439	Flt4	FMS-like tyrosine kinase 4	14257	Perfect	6.51505	6.53819	6.8741	6.35295	6.55628	6.48203	6.32037	6.51011	6.54297
ILMN_2662229	Flt4	FMS-like tyrosine kinase 4	14257	Perfect	6.18024	5.75788	6.04549	5.58542	5.8314	6.59894	6.05827	5.94074	6.07088
ILMN_2697433	Tmem184b	transmembrane protein 184b	223693	Perfect	5.94058	5.76164	5.82953	5.79242	5.87213	6.30105	5.84175	5.81421	6.02198
ILMN_2757993	Dlat	dihydrolipoamide S-acetyltransferase (E2 component of pyruvate dehydrogenase complex)	235339	Perfect	6.12431	6.04136	5.71166	6.19354	6.19499	6.29306	6.1104	6.11777	5.87943
ILMN_1230062	Cpeb1	cytoplasmic polyadenylation element binding protein 1	12877	Perfect	6.04607	5.95421	6.29431	6.4189	6.12123	5.78672	6.1174	6.0304	6.02468
ILMN_2634933	Il17re	interleukin 17 receptor E	57890	Perfect	6.45461	6.35226	5.99057	5.99866	6.29341	6.00277	6.26133	6.10335	6.12618
ILMN_2748592	Il17re	interleukin 17 receptor E	57890	Perfect	6.943	6.56592	6.72463	6.56239	6.49874	6.7667	8.03892	7.9525	8.11971
ILMN_3137813	Odf4	outer dense fiber of sperm tails 4	252868	Perfect	5.87768	6.04936	5.81561	6.15158	6.17388	5.76219	6.16763	6.3807	6.35749
ILMN_3060395	Odf4	outer dense fiber of sperm tails 4	252868	Good	5.86328	5.93336	6.02387	6.06827	5.88615	6.03722	5.75788	5.90766	5.87981
ILMN_2695495	Il25	interleukin 25	140806	Perfect	6.27006	6.28528	6.41613	6.28791	6.54165	6.35311	6.05098	5.95822	6.04065
ILMN_2982890	Clpp	caseinolytic mitochondrial matrix peptidase proteolytic subunit	53895	Perfect	5.97165	5.96546	5.87815	6.13861	6.08434	5.63103	6.25129	5.76398	6.10992
ILMN_2672006	Dmd	dystrophin, muscular dystrophy	13405	Perfect	6.47694	6.30738	6.49615	6.44793	6.72437	6.03345	6.09704	6.39072	6.61894
ILMN_2433876	Dmd	NA	NA	Perfect***	14.2299	14.2964	14.1939	14.2858	14.2558	14.2002	13.9887	13.9272	13.7509
ILMN_1248948	Hddc3	NA	NA	Perfect***	11.4852	11.7119	11.8707	11.6357	11.7625	11.5744	11.602	11.6576	11.8416
ILMN_1244133	Vps37a	vacuolar protein sorting 37A (yeast)	52348	Perfect	6.44617	6.19903	6.04658	6.40195	6.1523	5.84023	6.37312	6.39749	6.59288
ILMN_2761352	Spag17	sperm associated antigen 17	74362	Perfect	6.40775	6.10846	6.35325	6.36703	6.33564	5.9925	6.1544	6.32278	6.01838
ILMN_2778789	Sgip1	SH3-domain GRB2-like (endophilin) interacting protein 1	73094	Perfect	10.8303	10.6641	10.871	10.6945	10.8658	10.4935	10.4402	10.5008	10.6145
ILMN_2595283	Rrp1b	ribosomal RNA processing 1 homolog B (S. cerevisiae)	72462	Perfect	9.07452	8.78617	8.57051	8.70001	8.3096	7.96966	9.72503	9.15846	9.3851
ILMN_1222251	Rrp1b	ribosomal RNA processing 1 homolog B (S. cerevisiae)	72462	Perfect	5.77133	5.96324	5.81442	6.02599	5.87819	5.92931	5.92798	5.75454	5.84583
ILMN_2766894	Enpp6	ectonucleotide pyrophosphatase/phosphodiesterase 6	320981	Perfect	8.91167	9.03246	8.37023	8.5258	8.25398	7.85375	9.95465	9.685	9.68244
ILMN_2589803	Sytl2	synaptotagmin-like 2	83671	Perfect	9.83685	9.66336	9.65024	9.6533	9.89514	9.86053	9.69126	9.70479	9.48322
ILMN_1239019	Sytl2	synaptotagmin-like 2	83671	Perfect	9.39249	9.39156	9.33175	9.39318	9.13031	9.23073	8.99863	9.01826	8.69377
ILMN_2755008	Nfkbiz	nuclear factor of kappa light polypeptide gene enhancer in B cells inhibitor, zeta	80859	Perfect	11.6031	11.8321	11.5721	11.6308	11.7261	11.5533	11.3058	11.0892	11.4007
ILMN_2512849	Uqcrh	ubiquinol-cytochrome c reductase hinge protein	66576	Perfect	9.04966	9.22429	9.21276	9.30904	9.13333	9.3442	8.84295	8.76309	8.00831
ILMN_2635784	Gpc1	glypican 1	14733	Perfect	6.11077	6.15138	5.95212	5.98033	6.28884	6.08097	6.04346	5.92971	6.01007
ILMN_2785558	Zfp11	zinc finger protein 11	22648	Perfect	6.77318	6.87518	6.96093	7.11806	7.08509	7.10188	7.23172	7.07791	7.19917
ILMN_2847887	Mst1	macrophage stimulating 1 (hepatocyte growth factor-like)	15235	Good	6.00598	5.90702	6.07606	5.76319	6.02937	5.92499	5.77396	5.75444	6.10457
ILMN_2595383	Cog8	component of oligomeric golgi complex 8	97484	Perfect	13.3338	13.2118	13.1564	13.2477	13.2323	13.2151	13.2628	13.1208	13.2118
ILMN_2601519	Abp1	amine oxidase, copper-containing 1	76507	Perfect	8.55382	8.82949	8.41454	8.27046	8.12547	8.11754	7.79687	8.34823	8.50745
ILMN_2647792	Rab13	RAB13, member RAS oncogene family	68328	Perfect	11.8195	11.9257	11.8512	11.9305	11.9494	11.9168	11.987	11.8997	11.8028
ILMN_2647793	Rab13	RAB13, member RAS oncogene family	68328	Perfect	5.81987	5.77016	5.62562	6.21046	6.21289	5.58249	6.03749	5.71739	5.86261
ILMN_1238893	Lime1	Lck interacting transmembrane adaptor 1	72699	Perfect	9.45344	9.29701	9.25721	9.16807	9.39679	9.33465	10.3944	10.0239	10.0853
ILMN_2987678	Def8	differentially expressed in FDCP 8	23854	Perfect	6.6961	6.7667	6.70414	6.83959	6.947	6.47132	7.15893	7.07263	6.97157
ILMN_2647121	Shox2	short stature homeobox 2	20429	Perfect	6.22336	5.96081	5.99072	6.13613	5.77298	5.99327	6.04124	6.19057	6.1728
ILMN_1226318	Shox2	short stature homeobox 2	20429	Perfect	6.06139	5.67913	6.0656	5.81794	6.29192	6.09098	5.94638	6.32216	5.84598
ILMN_2620323	Tex14	testis expressed gene 14	83560	Perfect	5.92087	5.72958	6.16181	5.91618	6.39371	5.91391	5.51304	5.71099	5.7087
ILMN_2897424	Zfp367	zinc finger protein 367	238673	Perfect	7.03152	7.05697	7.24197	7.15659	6.8741	6.87518	6.64399	6.9013	7.07958
ILMN_1257178	Zfp367	zinc finger protein 367	238673	Perfect	6.2783	6.1878	6.15496	6.22175	5.99193	6.30193	6.41749	6.25058	6.43763
ILMN_2667234	Mgat1	mannoside acetylglucosaminyltransferase 1	17308	Perfect	11.1	11.4354	11.266	11.219	11.3605	11.5311	11.3663	11.3821	11.5564
ILMN_3058137	Mgat1	mannoside acetylglucosaminyltransferase 1	17308	Perfect	5.62994	6.13312	5.61724	5.89212	6.46382	6.09178	5.82277	5.87263	5.67717
ILMN_2418494	Zfp78	zinc finger protein 78	330463	Perfect	5.92123	6.16157	6.08591	6.02626	6.20288	6.06127	5.59398	6.08242	5.84576
ILMN_1260400	Zfp78	zinc finger protein 78	330463	Perfect	5.83482	6.08082	5.75454	6.09591	6.13157	6.17697	5.83755	5.71091	6.18952
ILMN_2418496	Zfp78	zinc finger protein 78	330463	Perfect	7.96018	8.0841	7.93855	7.9277	7.97408	8.18366	8.30912	8.10166	8.25822
ILMN_2703286	Rnf38	ring finger protein 38	73469	Perfect	6.1104	6.00391	6.25644	5.98531	5.7544	6.52763	6.18279	6.00748	5.89264
ILMN_2676434	Rnf38	ring finger protein 38	73469	Perfect	6.1038	5.89747	5.7827	6.12809	5.99768	6.2728	5.94266	5.86261	5.93257
ILMN_2698423	Rnf38	ring finger protein 38	73469	Perfect	5.91234	6.26586	5.93472	5.95631	5.92637	5.8596	5.78293	6.01377	6.14434
ILMN_2668197	Stau1	staufen (RNA binding protein) homolog 1 (Drosophila)	20853	Perfect	9.57787	9.65888	9.48375	9.47822	9.48322	9.32486	9.15759	9.21839	9.29361
ILMN_2788613	Olfr1282	olfactory receptor 1282	258909	Perfect	6.09684	6.16269	6.04806	6.06804	6.22243	6.5039	6.18773	6.30052	6.3113
ILMN_2735413	Hoga1	4-hydroxy-2-oxoglutarate aldolase 1	67432	Perfect	5.97583	5.8366	5.80213	5.9885	5.88034	5.88028	6.08965	5.69127	6.05639
ILMN_2735415	Hoga1	4-hydroxy-2-oxoglutarate aldolase 1	67432	Perfect	6.09804	5.9763	6.05509	6.09659	5.86449	5.77328	5.94942	6.07816	5.92484
ILMN_2750219	BC066135	RBBP8 N-terminal like	271887	Perfect	6.42953	6.21088	6.34422	6.41438	6.41816	6.23434	6.35991	6.41247	6.01268
ILMN_2646854	Olfr568	olfactory receptor 568	259095	Perfect	5.7851	5.98303	5.99792	6.12871	5.77985	5.97878	6.03544	5.7551	5.79313
ILMN_3001636	Olfr799	olfactory receptor 799	258929	Perfect	6.46885	7.29128	6.84083	6.71945	7.2127	6.2314	6.89108	6.93047	6.77783
ILMN_2653215	Nagk	N-acetylglucosamine kinase	56174	Perfect	6.1223	6.43322	6.19994	6.26763	6.04065	6.44444	6.33536	5.99036	6.34312
ILMN_2616461	Nagk	N-acetylglucosamine kinase	56174	Perfect	6.27297	5.6986	5.92599	5.99293	6.12029	5.89312	6.16479	5.9411	5.77557
ILMN_2652172	Nagk	N-acetylglucosamine kinase	56174	Perfect	7.28886	7.31434	7.28462	7.22841	7.44541	7.35767	6.72988	7.08594	6.8505
ILMN_2851330	Nagk	N-acetylglucosamine kinase	56174	Perfect	9.00416	8.71572	8.99446	8.89782	9.07013	8.76438	8.77336	8.96147	9.08597
ILMN_2453086	Txnrd3	thioredoxin reductase 3	232223	Perfect	6.03834	6.29842	6.06379	6.22676	5.96717	6.24945	6.40262	6.0982	5.81934
ILMN_1240084	Upk1a	uroplakin 1A	109637	Perfect	6.30935	5.99905	6.45461	6.25524	6.20379	5.81047	6.10531	6.07954	6.32054
ILMN_2724194	9030425E11Rik	CXADR-like membrane protein	71566	Perfect	8.14456	8.30225	8.1697	8.14761	8.18699	7.82455	7.75847	8.11992	8.33507
ILMN_2757408	Spam1	sperm adhesion molecule 1	20690	Perfect	11.2234	10.7813	11.0162	11.2653	11.1649	11.017	11.1807	10.9149	10.9359
ILMN_2534090	Mars	methionine-tRNA synthetase	216443	Perfect	8.86401	8.9174	9.24504	9.12672	9.2062	9.36741	9.11054	9.15719	9.63939
ILMN_1231317	Olfr615	olfactory receptor 615	259084	Perfect	5.98258	6.28782	6.05132	6.34485	6.35214	6.4802	6.22055	6.26177	5.90805
ILMN_2598103	Emp2	epithelial membrane protein 2	13731	Perfect	9.8098	9.53791	9.36938	9.78533	9.50221	9.30791	9.46234	9.4078	8.87464
ILMN_1247811	Ass1	argininosuccinate synthetase 1	11898	Perfect	5.84682	5.95406	5.95666	6.12353	5.70916	5.70829	5.74807	5.87838	5.98751
ILMN_1250517	Pms1	postmeiotic segregation increased 1 (S. cerevisiae)	227099	Perfect	6.02581	6.04607	6.24483	6.02267	5.90822	6.00458	5.98957	6.1223	5.74278
ILMN_3005977	Olfr222	olfactory receptor 222	257962	Perfect	5.96573	6.1438	5.77259	6.33189	5.78761	5.92469	6.05896	6.2238	6.02165
ILMN_3137520	Rorb	RAR-related orphan receptor beta	225998	Perfect	6.5906	6.10186	6.10419	6.03544	6.08441	6.02206	5.79662	6.08139	6.02341
ILMN_2626796	A730018C14Rik	RIKEN cDNA A730018C14 gene	100504733	Perfect	6.93334	6.70232	6.71909	6.90844	6.44726	6.11172	7.41216	7.24506	7.52421
ILMN_1222606	A730018C14Rik	RIKEN cDNA A730018C14 gene	100504733	Perfect	6.29924	6.10539	5.76133	5.85654	5.85765	6.11592	6.05514	5.75896	5.96563
ILMN_2702997	Thap7	THAP domain containing 7	69009	Perfect	5.71355	5.74141	5.87417	5.93859	5.67176	6.01398	5.87894	5.86779	5.81415
ILMN_2618942	Lyzl1	lysozyme-like 1	67328	Perfect	6.30872	6.34089	6.42182	6.37657	6.17902	6.12697	5.83884	5.86266	6.29704
ILMN_2591754	Qprt	quinolinate phosphoribosyltransferase	67375	Perfect	8.47948	8.49788	8.80614	8.63056	8.79099	8.72126	8.53175	8.55357	8.90872
ILMN_2730463	Cdt1	chromatin licensing and DNA replication factor 1	67177	Perfect	8.17954	7.46862	8.2263	8.07717	8.00693	8.11497	7.92223	7.86161	7.74826
ILMN_2642052	AK087382	NA	NA	Perfect	6.02474	6.41338	6.09796	6.30998	6.66248	6.30681	6.01148	6.22144	5.92738
ILMN_2868374	Ythdf2	YTH domain family 2	213541	Perfect	7.78437	7.33836	7.4362	7.72911	7.6802	7.60226	8.01572	7.78186	7.98328
ILMN_2692889	Mettl10	methyltransferase like 10	72096	Perfect	5.93136	6.54393	6.35347	6.29515	6.05664	6.40132	6.40319	6.11585	5.99368
ILMN_2715749	Krit1	KRIT1, ankyrin repeat containing	79264	Perfect	6.3833	6.85927	6.33301	6.26361	5.97229	5.92318	6.2784	6.33181	6.43103
ILMN_1257268	Krit1	KRIT1, ankyrin repeat containing	79264	Perfect	5.77533	5.79628	5.99998	5.74104	5.96371	6.70673	5.73402	6.01176	5.92931
ILMN_2701155	Krit1	KRIT1, ankyrin repeat containing	79264	Perfect	10.5597	10.4313	10.6516	10.6379	10.5307	10.6598	10.5817	10.3065	10.5307
ILMN_2665715	Gstt3	glutathione S-transferase, theta 3	103140	Perfect	9.26259	9.28194	9.09246	9.23073	9.09104	8.92971	9.49857	9.46868	9.39722
ILMN_1252970	Slc1a5	solute carrier family 1 (neutral amino acid transporter), member 5	20514	Perfect	8.81758	8.53695	8.62861	8.63588	8.54105	8.94738	8.72505	8.76664	8.83478
ILMN_2593148	Slc1a5	solute carrier family 1 (neutral amino acid transporter), member 5	20514	Perfect	5.9365	6.14035	6.06199	6.10553	5.99707	6.18767	6.06175	6.18126	6.12056
ILMN_2737200	Mbp	myelin basic protein	17196	Perfect	6.12418	6.26037	6.25491	5.83968	6.06696	6.02934	6.10704	6.34496	6.02527
ILMN_1229131	Wfdc3	WAP four-disulfide core domain 3	71856	Perfect	7.43296	7.43432	7.64196	7.3065	7.49683	7.27656	7.57601	7.57763	7.73347
ILMN_1221619	Nkx2-2	NK2 homeobox 2	18088	Perfect	6.19218	6.21615	5.75983	6.10738	6.18392	6.06209	5.89828	6.09351	6.27734
ILMN_1224991	Dub1a	ubiquitin specific peptidase 17-like B	381944	Perfect	6.3496	6.4303	6.20243	6.33524	6.12211	6.13838	6.47021	6.26822	6.2585
ILMN_1249485	S100g	S100 calcium binding protein G	12309	Perfect	6.02842	6.261	6.10098	6.26037	6.44111	5.96384	6.44368	6.31618	6.27531
ILMN_2595311	Tdgf1	teratocarcinoma-derived growth factor 1	21667	Perfect	10.8341	10.7365	11.1509	11.0397	10.9321	11.2957	10.7541	10.6237	10.6187
ILMN_3111744	Lpin1	lipin 1	14245	Perfect	6.67261	6.77407	6.91669	6.74894	6.61502	7.32697	6.80163	6.80055	6.83143
ILMN_1260219	Adipor2	adiponectin receptor 2	68465	Perfect	6.36099	6.16733	6.43651	6.11723	6.27339	6.12437	6.51197	6.29693	6.53743
ILMN_2681906	Copa	coatomer protein complex subunit alpha	12847	Perfect	7.52026	7.51337	7.72013	7.31248	7.55958	7.3938	7.67443	7.66085	7.50498
ILMN_3005211	Akap6	A kinase (PRKA) anchor protein 6	238161	Perfect	6.77539	6.9906	6.87098	7.09648	6.71747	7.14106	6.64029	6.82341	6.72693
ILMN_2920549	Map2k4	mitogen-activated protein kinase kinase 4	26398	Perfect	6.13914	6.1156	6.14619	6.03905	5.96655	6.55275	6.08235	6.32099	6.19049
ILMN_2869075	Ffar3	free fatty acid receptor 3	233080	Perfect	8.44183	8.4406	8.98053	8.88072	8.98907	9.13394	8.75414	9.1919	8.89699
ILMN_2767718	Lhfpl4	lipoma HMGIC fusion partner-like protein 4	269788	Perfect	7.48924	7.3159	7.35874	7.42088	7.38849	7.61754	7.69717	7.5836	7.59287
ILMN_1258449	Zfp672	zinc finger protein 672	319475	Perfect	5.80094	5.86057	5.96504	5.77882	6.12788	6.45125	5.98364	5.90975	5.80154
ILMN_2735422	Ift81	intraflagellar transport 81	12589	Perfect	6.7407	6.60782	6.98165	6.70382	6.47955	6.85971	6.56263	6.92061	6.81957
ILMN_2634702	Ift81	intraflagellar transport 81	12589	Perfect	6.82484	6.88682	6.70935	6.52094	7.11044	6.87248	7.00929	6.86742	6.63818
ILMN_2705384	Cerk	ceramide kinase	223753	Perfect	7.83347	8.38953	8.25238	7.91027	7.8434	8.47948	7.82	7.61011	8.46609
ILMN_2749958	Cerk	ceramide kinase	223753	Perfect	9.41897	9.41688	9.51712	9.55277	9.57878	9.62092	10.2879	10.2385	10.0521
ILMN_2633732	Slc12a1	solute carrier family 12, member 1	20495	Perfect	6.0904	5.94063	6.21046	5.73541	6.00759	6.62689	6.05822	6.01119	5.98081
ILMN_3124491	Slc12a1	solute carrier family 12, member 1	20495	Perfect	10.1066	10.2983	10.354	10.086	10.2774	10.2796	10.0599	10.3111	10.584
ILMN_3048630	Slc12a1	solute carrier family 12, member 1	20495	Perfect	5.92676	6.30033	5.99305	5.79918	6.06637	5.61518	5.95125	5.98996	5.91509
ILMN_2746614	Slc12a1	solute carrier family 12, member 1	20495	Perfect	6.19383	5.9528	5.65292	5.85407	5.74604	5.84504	5.84964	5.95388	5.66863
ILMN_2965952	Olfr64	olfactory receptor 64	18366	Good	5.67954	6.11726	5.59888	6.0326	5.82788	5.85535	5.96583	5.83156	5.8486
ILMN_3068103	Zdhhc6	zinc finger, DHHC domain containing 6	66980	Perfect	6.55526	6.17987	6.40707	6.43391	6.33989	6.61211	6.56707	6.50691	6.42797
ILMN_2863621	Gm1568	coiled-coil domain containing 177	380768	Perfect	11.2559	11.1341	10.8964	11.0293	10.9555	10.7708	10.8797	11.2305	10.8666
ILMN_2933982	4930449I24Rik	RIKEN cDNA 4930449I24 gene	67410	Perfect	6.62374	6.5446	6.76419	6.48978	6.38324	6.41504	6.40727	6.59904	6.66337
ILMN_2604835	AI118078	expressed sequence AI118078	244886	Perfect	5.95511	5.78846	5.87738	5.84978	6.19305	6.11467	5.78196	5.95326	6.11167
ILMN_2798803	Vps4a	vacuolar protein sorting 4a (yeast)	116733	Perfect	5.76499	6.29155	5.92707	5.89461	6.02037	6.08614	5.9099	6.13625	5.67551
ILMN_1250417	Adcy4	adenylate cyclase 4	104110	Perfect	5.8899	5.89958	6.06134	5.714	5.89809	5.91448	5.8098	5.81604	5.94319
ILMN_2847004	Adcy4	adenylate cyclase 4	104110	Perfect****	10.3162	10.3499	10.3994	10.3107	10.3311	10.3998	10.3125	10.296	10.0173
ILMN_1218151	Adcy4	adenylate cyclase 4	104110	Perfect	6.09597	6.35318	6.31662	6.30788	6.08493	6.23229	6.13212	6.04073	5.81643
ILMN_2947642	Pabpn1l	poly(A)binding protein nuclear 1-like	382035	Perfect	5.92647	6.12897	6.47188	5.99547	6.07593	5.97672	5.94632	6.34202	6.29401
ILMN_1220516	Wnt3a	wingless-type MMTV integration site family, member 3A	22416	Perfect	6.00169	5.83206	6.13891	6.09074	6.1818	6.08573	5.75146	6.22366	6.04529
ILMN_2757870	Psmb10	proteasome (prosome, macropain) subunit, beta type 10	19171	Perfect****	6.60438	6.74969	6.74226	6.46408	6.52322	7.12125	6.20362	5.98303	6.33041
ILMN_2914843	Psmb10	proteasome (prosome, macropain) subunit, beta type 10	19171	Perfect	11.6585	11.7349	11.5889	11.5505	11.4807	11.2246	11.5229	11.2163	11.3089
ILMN_2828420	Ahcyl2	S-adenosylhomocysteine hydrolase-like 2	74340	Perfect	12.3251	12.3035	12.323	12.3322	12.3186	12.2022	11.971	12.0812	12.2047
ILMN_2706882	Donson	downstream neighbor of SON	60364	Perfect	6.40022	6.5273	6.55237	6.4074	6.37622	5.88935	6.5431	6.65101	6.53805
ILMN_2639684	Donson	downstream neighbor of SON	60364	Perfect	6.04181	5.82164	6.07202	5.98559	6.30494	5.96607	6.05106	5.75581	6.37238
ILMN_2858266	4930526D03Rik	LKAAEAR motif containing 1 (IKAAEAR murine motif)	277496	Perfect	7.34654	7.34533	7.10553	7.24481	7.19181	7.50679	6.99506	7.34991	7.21302
ILMN_2757582	Ltbr	lymphotoxin B receptor	17000	Perfect	6.18614	5.7275	6.11848	5.95225	5.90741	6.19343	5.78375	5.90187	6.03384
ILMN_2730003	Ccdc86	coiled-coil domain containing 86	108673	Perfect	5.73942	5.78836	5.89381	5.67736	6.28113	5.57635	5.96651	5.89557	5.80052
ILMN_2696017	Itgam	integrin alpha M	16409	Perfect	6.23824	6.26156	6.22505	6.35716	6.43868	6.74704	6.14346	6.27314	6.31199
ILMN_2758690	Mrps17	mitochondrial ribosomal protein S17	66258	Perfect	9.75824	9.33826	9.38335	9.662	9.63716	9.39276	9.36474	9.17776	9.00462
ILMN_1222872	Wbscr16	Williams-Beuren syndrome chromosome region 16 homolog (human)	94254	Perfect	5.84477	5.62688	5.69911	5.81477	5.98902	5.79378	5.96169	5.93104	6.13711
ILMN_1213371	Gpr37	NA	NA	Perfect***	6.67821	7.01412	7.00484	6.78381	6.49734	6.61877	6.80762	6.71579	6.76633
ILMN_2753924	Mrpl35	mitochondrial ribosomal protein L35	66223	Perfect	9.37142	9.38252	9.93388	9.61432	9.72912	9.99437	9.136	9.7783	10.0414
ILMN_2669172	4930547N16Rik	PARP1 binding protein	75317	Perfect	8.8004	8.97875	8.78738	8.84841	8.77841	8.82881	8.94357	9.03536	8.84639
ILMN_2900854	Mobkl2b	MOB kinase activator 3B	214944	Perfect	5.91273	6.08949	5.92842	5.93316	6.23276	6.04622	5.47925	5.69048	5.88632
ILMN_2713673	Cmbl	carboxymethylenebutenolidase-like (Pseudomonas)	69574	Perfect	10.1369	10.4518	10.3353	10.3779	10.5081	10.4196	10.3505	10.2086	10.2166
ILMN_2611155	Kcmf1	potassium channel modulatory factor 1	74287	Perfect	5.992	6.01668	5.9531	5.86711	6.06183	5.66084	5.79146	5.55635	6.04258
ILMN_1240592	Als2cl	ALS2 C-terminal like	235633	Perfect	13.239	12.6596	12.9788	12.8919	12.7764	12.7404	13.1639	13.0066	12.9486
ILMN_2713240	Tas2r131	taste receptor, type 2, member 131	387356	Perfect	8.21538	8.08642	7.57108	7.51122	7.5158	7.47421	8.35583	7.91264	8.07942
ILMN_2661367	Hyou1	hypoxia up-regulated 1	12282	Perfect	6.37468	6.20913	6.31703	6.37588	5.98661	6.36861	6.49997	6.5767	6.2983
ILMN_2878636	Gpr4	G protein-coupled receptor 4	319197	Good	10.0593	9.85195	10.0183	10.0154	9.92882	9.93447	9.98828	9.90267	9.94978
ILMN_2705078	Csda	Y box protein 3	56449	Perfect	6.00883	5.75712	5.97175	5.7061	6.05997	6.08029	5.58716	5.82988	5.43536
ILMN_1234336	Csda	Y box protein 3	56449	Perfect	8.36442	8.25564	8.28299	8.31792	8.28877	8.30871	8.18366	8.00369	8.40432
ILMN_2751072	Gna11	guanine nucleotide binding protein, alpha 11	14672	Perfect	12.3294	12.2191	12.4368	12.2323	12.3463	12.2278	11.8104	12.0513	12.1154
ILMN_2728830	Taf13	TAF13 RNA polymerase II, TATA box binding protein (TBP)-associated factor	99730	Perfect	6.21954	5.59773	6.26908	5.99506	6.10437	5.95134	5.6986	5.96223	6.16684
ILMN_2603412	Entpd6	ectonucleoside triphosphate diphosphohydrolase 6	12497	Perfect	6.24022	5.9427	6.22977	6.07484	6.40282	5.71778	5.88703	5.82127	5.99287
ILMN_1212648	Pramef8	PRAME family member 8	242736	Perfect	12.553	12.3264	12.2264	12.553	12.2711	12.3072	12.2004	12.2849	12.1882
ILMN_2731228	2610301B20Rik	RIKEN cDNA 2610301B20 gene	67157	Perfect	6.41401	7.01741	6.49962	6.46163	6.55194	7.12952	6.65528	6.68839	6.6252
ILMN_2645165	Efha1	mitochondrial calcium uptake 2	68514	Perfect	5.87133	5.65223	5.94354	5.82818	6.0415	5.52826	5.7372	6.02267	5.90212
ILMN_2899174	Efha1	mitochondrial calcium uptake 2	68514	Perfect	6.92326	6.67931	6.99021	6.67002	6.67845	6.4861	7.30391	7.19053	7.61089
ILMN_2733766	4930550L24Rik	RIKEN cDNA 4930550L24 gene	75352	Perfect	6.08226	5.75454	5.77656	5.94638	6.20332	6.21496	5.79194	5.92571	5.68012
ILMN_2865744	Myh1	myosin, heavy polypeptide 1, skeletal muscle, adult	17879	Perfect	6.18742	6.00988	5.89865	5.89552	5.97393	5.72109	5.95326	5.76236	5.98308
ILMN_1229578	Cys1	cystin 1	12879	Perfect	5.90732	6.04092	5.83097	5.60861	5.63855	5.88612	5.65852	5.95152	5.95772
ILMN_1254016	Adora1	adenosine A1 receptor	11539	Perfect	6.00238	5.56656	6.23364	5.9351	6.13259	5.69926	5.94036	6.08806	5.93345
ILMN_2757861	Ap4b1	adaptor-related protein complex AP-4, beta 1	67489	Perfect	6.34032	6.22566	6.58831	6.31628	6.26958	6.25698	6.20484	6.29277	6.29062
ILMN_1230714	Runx1t1	runt-related transcription factor 1; translocated to, 1 (cyclin D-related)	12395	Perfect	7.19125	7.32444	7.3198	7.41546	7.59547	7.53862	7.07306	7.05872	7.02653
ILMN_2662450	Runx1t1	runt-related transcription factor 1; translocated to, 1 (cyclin D-related)	12395	Perfect	6.06339	6.18999	6.41875	6.11627	6.08856	5.99159	5.95217	6.11926	6.10761
ILMN_2879486	Mtap	methylthioadenosine phosphorylase	66902	Perfect	6.52935	6.62619	6.45281	6.31564	6.86773	6.4705	6.05817	6.23651	5.96829
ILMN_2742867	Mtap	methylthioadenosine phosphorylase	66902	Perfect	6.12799	6.13197	5.90984	5.94701	5.89239	6.30494	5.88419	6.07425	6.02476
ILMN_2777069	Olfr74	olfactory receptor 74	117005	Perfect	7.55466	7.93462	7.94286	7.86346	7.85237	7.9147	7.28642	7.8574	8.0686
ILMN_1228695	Zfp709	zinc finger protein 709	236193	Perfect	9.21369	8.62861	9.1387	9.29663	9.05012	8.98311	8.80508	8.84603	8.48431
ILMN_2896341	Zfp709	zinc finger protein 709	236193	Perfect	6.11021	5.74867	6.03763	5.74662	6.10027	6.09117	6.04317	6.06008	5.84142
ILMN_1248268	Zfp709	zinc finger protein 709	236193	Perfect	11.8266	11.4265	11.6802	12.0344	11.8643	11.9094	12.103	11.9535	11.6585
ILMN_1215564	Olfr71	olfactory receptor 71	56015	Perfect	5.99334	6.04409	5.97755	5.84454	6.04751	6.34909	6.1382	5.93443	5.51884
ILMN_2747598	Prdm8	PR domain containing 8	77630	Perfect	6.46477	6.11481	6.457	6.44056	6.26972	6.32619	6.4502	6.4932	6.81514
ILMN_2656440	Adck1	aarF domain containing kinase 1	72113	Perfect	6.09655	6.05647	5.93469	5.92388	5.89319	5.64685	6.07851	6.10229	6.27122
ILMN_2978525	Taz	tafazzin	66826	Perfect	5.55176	5.95625	5.88878	5.64201	5.7514	6.19043	5.76159	6.00463	5.78293
ILMN_2696855	Taz	tafazzin	66826	Perfect	6.12211	6.23414	6.17514	6.23778	6.15454	6.03875	6.36886	6.03029	6.43233
ILMN_2615170	Acad8	acyl-Coenzyme A dehydrogenase family, member 8	66948	Perfect	6.22735	6.63026	6.80236	6.40541	6.4802	6.77726	6.5087	7.48125	8.88174
ILMN_2636064	Acad8	acyl-Coenzyme A dehydrogenase family, member 8	66948	Perfect	5.79535	5.60861	6.14275	5.99768	5.92331	5.90173	5.85211	5.57988	5.80853
ILMN_2754690	Acad8	acyl-Coenzyme A dehydrogenase family, member 8	66948	Perfect	5.94869	5.87776	5.83964	5.91953	5.8206	6.07167	5.96051	5.92938	6.15333
ILMN_2783833	Odf3l2	outer dense fiber of sperm tails 3-like 2	382384	Perfect	9.54477	9.50825	9.58935	9.66122	9.76012	9.37355	9.94423	9.77919	9.97214
ILMN_2451578	Trmu	tRNA 5-methylaminomethyl-2-thiouridylate methyltransferase	72026	Perfect	6.54347	6.31253	6.27747	6.2864	6.43193	6.44953	6.31967	6.48397	6.54765
ILMN_1255485	Trmu	tRNA 5-methylaminomethyl-2-thiouridylate methyltransferase	72026	Perfect	6.12076	6.07694	6.0467	5.94276	5.6691	5.68134	6.14318	5.56393	5.66139
ILMN_3161863	Lrrc14b	leucine rich repeat containing 14B	432779	Perfect	6.99962	7.55564	7.18955	7.02991	7.09434	6.60007	6.78119	6.94383	7.06942
ILMN_3088269	Gimap8	GTPase, IMAP family member 8	243374	Perfect	9.16769	9.2802	9.48079	9.33533	9.34031	9.42863	9.12459	9.1916	9.40741
ILMN_2732827	Snrpa1	small nuclear ribonucleoprotein polypeptide A'	68981	Perfect	6.04335	5.78563	5.93537	6.06314	6.50252	6.31527	6.31082	6.76365	6.67123
ILMN_2773880	Snrpa1	small nuclear ribonucleoprotein polypeptide A'	68981	Perfect	8.14083	8.04552	8.37193	8.59807	8.40725	8.53556	7.11353	7.56286	7.52334
ILMN_2973206	Ephb4	Eph receptor B4	13846	Perfect	6.04239	6.02756	5.78919	5.72191	5.93206	5.9741	5.65323	6.04027	5.81951
ILMN_1246740	Slc35b2	solute carrier family 35, member B2	73836	Perfect	6.23498	6.11812	5.83285	6.1653	5.96524	5.80661	5.77056	5.94754	6.1649
ILMN_2628339	Bin1	bridging integrator 1	30948	Perfect	6.77898	6.91289	7.09826	6.77828	6.70382	6.84591	6.74277	6.98349	7.0003
ILMN_2701365	Bin1	bridging integrator 1	30948	Perfect	7.15425	7.35249	7.45275	7.34789	7.53807	6.2803	6.9561	7.35441	7.53052
ILMN_2609690	Brd4	bromodomain containing 4	57261	Perfect	6.10384	5.93882	5.82726	6.04851	6.18361	5.83973	6.26833	6.33301	6.5637
ILMN_2706987	Utp3	UTP3, small subunit (SSU) processome component, homolog (S. cerevisiae)	65961	Perfect	5.96927	5.90786	5.85588	5.98725	6.33301	6.05027	6.23179	6.04055	6.00833
ILMN_2998284	Olfr299	olfactory receptor 299	257929	Perfect	7.30809	7.23249	7.37598	7.34202	7.18408	7.66402	7.46546	7.3121	7.26294
ILMN_2769017	Nlrp9b	NLR family, pyrin domain containing 9B	243874	Perfect	6.16255	6.03163	5.57197	6.01174	6.03119	5.85548	6.11405	5.80661	5.6735
ILMN_2665975	Olfr1254	olfactory receptor 1254	258468	Perfect	5.85672	5.83503	5.66196	5.5232	5.95615	5.50144	5.76219	5.71018	6.08351
ILMN_2661005	1110018G07Rik	apoptosis resistant E3 ubiquitin protein ligase 1	68497	Perfect	10.7537	10.9832	11.2313	10.9709	11.1322	11.1786	11.3433	11.197	11.3174
ILMN_2688378	Nop2	NOP2 nucleolar protein	110109	Perfect	6.38931	5.94552	6.25195	6.10678	6.43537	5.94778	6.29467	6.29617	5.96294
ILMN_2608229	Nop2	NOP2 nucleolar protein	110109	Perfect	6.09169	5.98652	5.98548	5.74047	6.1683	6.45891	6.28047	6.31351	6.08456
ILMN_2688383	Nop2	NOP2 nucleolar protein	110109	Perfect	5.77899	5.74815	5.54342	5.62227	5.92499	5.84864	5.66975	5.7688	5.77815
ILMN_2850198	C77080	expressed sequence C77080	97130	Perfect	6.03233	5.79506	5.93553	5.85834	6.20833	6.21293	5.77681	5.87313	5.8313
ILMN_1255963	Tmco5b	transmembrane and coiled-coil domains 5B	75275	Perfect	9.80205	9.98686	10.0133	9.94919	9.74389	9.94371	10.3135	10.0366	10.2454
ILMN_2943256	Defa21	defensin, alpha, 21	66298	Perfect	6.02289	5.71566	5.91782	5.85728	5.9157	6.26446	6.01835	5.90719	5.91853
ILMN_3072009	Ppfibp1	PTPRF interacting protein, binding protein 1 (liprin beta 1)	67533	Perfect	6.95217	7.3254	7.38309	7.46862	7.25665	7.56169	7.47351	7.29159	7.2441
ILMN_3150724	Ppfibp1	PTPRF interacting protein, binding protein 1 (liprin beta 1)	67533	Perfect	8.09842	8.09717	8.49757	8.05951	8.27013	8.29375	7.267	7.61037	7.5768
ILMN_3127190	Gprc5c	G protein-coupled receptor, family C, group 5, member C	70355	Perfect	6.98925	6.79811	7.13331	7.17582	6.79897	6.32969	6.55488	6.34187	6.56876
ILMN_2659269	Gprc5c	G protein-coupled receptor, family C, group 5, member C	70355	Perfect	5.72387	6.1832	5.89712	5.75685	5.97599	5.95212	5.77935	5.7883	5.57463
ILMN_3050926	Gprc5c	G protein-coupled receptor, family C, group 5, member C	70355	Perfect	9.63102	9.50221	9.46627	9.58357	9.58742	9.21098	9.57062	9.48615	9.40103
ILMN_1247051	Olfr1261	olfactory receptor 1261	258466	Perfect	6.28789	6.39045	6.66742	6.592	6.41696	6.73602	6.02074	6.21802	6.48144
ILMN_2671056	Lilrb4	leukocyte immunoglobulin-like receptor, subfamily B, member 4	14728	Perfect	9.74939	10.2431	10.1223	9.9214	10.067	9.86723	9.97034	9.95569	10.0366
ILMN_1236702	Lilrb4	leukocyte immunoglobulin-like receptor, subfamily B, member 4	14728	Perfect****	5.92056	6.10752	6.43613	6.40652	6.2046	6.10433	6.11141	6.01679	6.26627
ILMN_1224901	Dscc1	defective in sister chromatid cohesion 1 homolog (S. cerevisiae)	72107	Perfect	6.96616	6.98595	6.83348	6.90288	6.59288	6.73093	7.57912	7.31385	7.50631
ILMN_2817151	Chchd8	cytochrome c oxidase assembly factor 4	68185	Perfect	10.8505	10.8951	10.9981	10.9595	10.9008	10.9285	10.5601	10.8666	10.8167
ILMN_1218571	Dhx15	DEAH (Asp-Glu-Ala-His) box polypeptide 15	13204	Perfect	6.13368	6.11931	6.30302	6.18883	6.10831	5.98385	6.16576	6.0846	6.17973
ILMN_2662149	Olfr1230	olfactory receptor 1230	258785	Perfect	7.90884	7.91622	7.89858	7.53624	7.89258	7.59858	7.98661	7.99196	7.76005
ILMN_1220440	Ppil3	peptidylprolyl isomerase (cyclophilin)-like 3	70225	Perfect	6.37004	6.43288	6.32198	6.69344	5.94004	6.36922	6.49395	6.7846	6.18392
ILMN_2697945	Ppil3	peptidylprolyl isomerase (cyclophilin)-like 3	70225	Perfect	9.65375	9.68569	9.75931	9.69993	9.6398	9.67268	9.54117	9.71146	9.70677
ILMN_2862519	Olfr176	olfactory receptor 177	258998	Perfect	8.86527	8.66057	8.63728	9.00007	8.59276	8.79174	8.52001	8.57467	8.35284
ILMN_1259775	Hnrnpu	heterogeneous nuclear ribonucleoprotein U	51810	Good	7.59144	7.22744	7.46291	7.16844	6.78998	6.66305	7.82643	7.82118	7.87211
ILMN_1242011	Maml2	mastermind like 2 (Drosophila)	270118	Perfect	6.03489	5.92237	6.21539	5.8966	6.053	5.91223	5.99376	6.03572	5.7064
ILMN_2645815	Cyp2a12	cytochrome P450, family 2, subfamily a, polypeptide 12	13085	Perfect	9.11586	9.12133	9.28322	9.13905	9.15448	8.96489	9.2338	9.23164	8.98177
ILMN_1251300	Hrsp12	heat-responsive protein 12	15473	Perfect	6.15073	6.49532	6.53983	6.47233	6.54599	6.20208	6.11338	6.29996	6.33064
ILMN_2610706	Hrsp12	heat-responsive protein 12	15473	Perfect	6.69824	6.742	7.08832	6.9404	7.50137	7.62941	6.53703	6.53612	6.5114
ILMN_2610703	Hrsp12	heat-responsive protein 12	15473	Perfect	6.15979	5.90227	6.05901	6.19645	5.74587	6.24245	5.87768	6.12322	6.18235
ILMN_2816876	Hrsp12	heat-responsive protein 12	15473	Good	5.80435	5.69596	6.04568	5.67717	6.0361	6.11218	6.0528	6.14917	5.75619
ILMN_1225140	Tsga13	testis specific gene A13	116732	Perfect	8.44362	8.49313	8.84906	8.3807	8.54959	9.21646	8.48545	9.01147	9.10853
ILMN_2670344	Lrrn2	leucine rich repeat protein 2, neuronal	16980	Perfect	7.76595	7.75435	8.11754	8.05927	7.97073	7.8058	7.46747	7.46205	7.70127
ILMN_3108633	Olfr229	olfactory receptor 229	258606	Perfect	6.1031	6.42901	6.3013	6.36797	6.16656	6.24465	6.19714	5.98213	6.01613
ILMN_3034914	Olfr229	olfactory receptor 229	258606	Perfect	11.6308	11.7261	11.7225	11.8502	11.9678	12.1841	12.1647	12.1754	11.9257
ILMN_2718974	Rpusd4	RNA pseudouridylate synthase domain containing 4	71989	Perfect	5.82813	5.95732	6.15214	5.7824	5.80952	6.34983	5.95928	5.47663	5.90246
ILMN_1245448	Wdhd1	WD repeat and HMG-box DNA binding protein 1	218973	Perfect	6.4122	6.7276	6.23287	6.50139	6.66742	6.16541	6.29681	6.69944	6.31009
ILMN_2748183	Olfr862	olfactory receptor 862	258555	Perfect	5.90891	6.07099	6.05606	6.01449	6.05132	6.20225	5.83369	5.76366	5.75997
ILMN_1238140	Ces1f	carboxylesterase 1F	234564	Perfect	6.07252	5.94426	6.32643	6.11204	5.99514	5.83956	5.89712	5.75283	5.83905
ILMN_3122864	Aatf	apoptosis antagonizing transcription factor	56321	Perfect	5.82913	5.86107	5.91624	6.18424	6.17001	6.08581	5.99851	6.23684	6.04092
ILMN_3047301	Aatf	apoptosis antagonizing transcription factor	56321	Perfect	10.902	10.8082	10.5449	10.5512	10.4518	10.3709	11.5816	11.5219	11.5229
ILMN_2664040	Alas1	aminolevulinic acid synthase 1	11655	Perfect	8.26072	8.41347	8.42581	8.54491	8.54455	8.40056	8.78881	8.53857	8.62242
ILMN_2901944	Col7a1	collagen, type VII, alpha 1	12836	Perfect	6.49855	6.38208	6.62776	6.60512	6.44361	6.42182	6.67423	6.48966	6.5747
ILMN_2651234	Col7a1	collagen, type VII, alpha 1	12836	Perfect	9.86686	9.98482	10.0297	9.99268	9.94297	10.3291	9.5358	9.58848	9.16166
ILMN_1214224	Zfp1	zinc finger protein 1	22640	Perfect	11.295	10.9646	11.447	11.4091	11.467	11.4823	11.0501	11.2957	11.0573
ILMN_2923599	Xpo6	exportin 6	74204	Perfect	6.13284	6.06452	5.86365	5.99662	5.82074	6.51391	5.93062	5.84686	5.9719
ILMN_2694998	Chmp2a	charged multivesicular body protein 2A	68953	Perfect	8.42136	8.4085	8.70234	8.69513	8.80382	8.95737	8.4161	8.59464	8.64894
ILMN_2801790	Chmp2a	charged multivesicular body protein 2A	68953	Perfect	6.37977	6.17209	6.27405	6.49615	6.21583	5.90066	6.05862	6.06801	6.20416
ILMN_1240683	Chmp2a	charged multivesicular body protein 2A	68953	Perfect	5.88253	6.27105	6.1852	5.94493	6.18889	6.27671	6.13774	5.96364	5.87667
ILMN_2708095	Glyr1	glyoxylate reductase 1 homolog (Arabidopsis)	74022	Perfect	6.70424	6.46847	6.66088	6.39107	6.45253	6.25644	6.63558	6.56417	6.69657
ILMN_3141499	Glyr1	glyoxylate reductase 1 homolog (Arabidopsis)	74022	Perfect	7.79836	7.83887	7.8489	7.84755	8.12585	8.25368	7.95935	8.13853	8.09968
ILMN_1218880	Rint1	RAD50 interactor 1	72772	Perfect	11.1953	11.4812	11.3102	11.0856	11.2412	11.0694	11.1453	11.2291	11.4528
ILMN_2718266	Fkbp5	FK506 binding protein 5	14229	Perfect	7.92801	7.9979	7.74168	7.98946	7.59623	7.83561	8.28449	8.31976	8.11497
ILMN_2760272	Rorc	RAR-related orphan receptor gamma	19885	Perfect	8.063	7.62424	8.0625	7.46291	7.69064	7.37072	6.79257	7.33546	6.76792
ILMN_2900431	Rorc	RAR-related orphan receptor gamma	19885	Perfect	9.36527	8.95451	9.02841	9.3623	8.74531	8.86464	9.20954	9.25823	9.0956
ILMN_2732430	Rgs8	regulator of G-protein signaling 8	67792	Perfect	8.54624	8.64933	8.7596	8.74173	8.72712	8.70875	9.03536	9.03246	9.13031
ILMN_1231996	Pip4k2b	phosphatidylinositol-5-phosphate 4-kinase, type II, beta	108083	Perfect	6.24865	6.27297	6.1414	6.38849	6.39361	6.69089	5.96862	6.07079	6.3524
ILMN_2623967	Pip4k2b	phosphatidylinositol-5-phosphate 4-kinase, type II, beta	108083	Perfect	5.99547	5.46575	5.71355	5.85259	5.91209	6.12254	5.84978	6.00968	5.70021
ILMN_2638349	Papss2	3'-phosphoadenosine 5'-phosphosulfate synthase 2	23972	Perfect****	6.119	5.9554	6.09281	6.06873	6.19248	5.7514	5.97855	6.23989	5.75563
ILMN_2745240	Hdhd2	haloacid dehalogenase-like hydrolase domain containing 2	76987	Perfect	6.21107	6.07119	6.36291	6.43836	6.30203	6.26865	6.07569	5.79085	6.16231
ILMN_2629982	Hdhd2	haloacid dehalogenase-like hydrolase domain containing 2	76987	Perfect	6.61635	6.75987	6.4372	6.50188	6.31259	6.35342	6.74439	6.6252	6.67453
ILMN_3112837	Hdhd2	haloacid dehalogenase-like hydrolase domain containing 2	76987	Perfect	6.36274	6.10428	6.10433	6.58925	6.14822	6.82924	6.40379	6.41215	6.31999
ILMN_2762380	Enpp4	ectonucleotide pyrophosphatase/phosphodiesterase 4	224794	Perfect	11.0218	10.6919	10.9699	11.0115	10.9316	11.1398	8.75391	8.32438	8.50884
ILMN_2853166	Itgb1bp2	integrin beta 1 binding protein 2	26549	Perfect	5.91618	6.23594	6.29497	6.19636	6.43643	5.96844	6.06002	5.87572	5.8438
ILMN_1212653	Rftn2	raftlin family member 2	74013	Perfect	6.06724	6.06157	5.71133	5.97682	6.04558	6.30426	6.11172	5.70494	5.90168
ILMN_2672903	Ephb1	Eph receptor B1	270190	Perfect	5.76539	6.04212	5.93388	5.73838	5.71818	5.6261	5.65503	5.49962	5.52705
ILMN_2599348	BC021785	cDNA sequence BC021785	215928	Perfect	6.62656	7.53981	7.08957	6.96868	7.18766	6.71338	7.41499	7.87792	8.35098
ILMN_1233065	Rbmx	RNA binding motif protein, X chromosome	19655	Perfect	6.22051	6.04258	6.24347	6.16482	6.20716	5.97792	6.2889	6.05594	6.30457
ILMN_2741538	Maf1	MAF1 homolog (S. cerevisiae)	68877	Perfect	6.04834	6.02074	5.87654	6.08167	5.87956	5.95516	5.78819	6.09252	5.9217
ILMN_2820213	Inpp5e	inositol polyphosphate-5-phosphatase E	64436	Perfect	5.9893	5.81041	6.26084	5.99738	5.79853	6.20151	6.01034	5.97694	5.81637
ILMN_2436890	Dhrsx	dehydrogenase/reductase (SDR family) X chromosome	236082	Perfect	6.12479	6.0371	6.22089	6.15848	6.14831	5.9148	5.94725	5.92897	5.99456
ILMN_2649502	Adam9	a disintegrin and metallopeptidase domain 9 (meltrin gamma)	11502	Perfect	8.11682	7.8274	8.36041	8.50434	8.32108	8.49863	8.24436	8.08061	7.91768
ILMN_2707399	Ilf3	interleukin enhancer binding factor 3	16201	Perfect	9.66947	9.76092	10.2668	9.81308	9.92846	9.90838	9.1313	8.66626	9.27044
ILMN_2707400	Ilf3	interleukin enhancer binding factor 3	16201	Perfect	6.16957	6.01865	6.18827	6.01713	6.04275	6.04396	6.36174	6.54028	6.31713
ILMN_1255013	Ilf3	interleukin enhancer binding factor 3	16201	Perfect	6.43041	6.37819	6.36757	6.2446	5.95554	7.18035	6.03363	6.47614	6.30033
ILMN_1213139	Heyl	hairy/enhancer-of-split related with YRPW motif-like	56198	Perfect	7.5573	7.22128	7.35928	6.94133	7.14846	6.28158	7.54502	7.39283	6.82448
ILMN_2951852	Hoxd12	homeobox D12	15432	Perfect	6.41523	6.38126	6.43425	6.63818	6.53719	6.42645	6.94778	7.10955	7.0997
ILMN_2755900	Bnip3	BCL2/adenovirus E1B interacting protein 3	12176	Perfect	6.74862	6.2844	6.07746	6.74925	6.28026	5.87568	6.15344	6.27388	6.34642
ILMN_1235062	Fam167b	family with sequence similarity 167, member B	230766	Perfect	7.42772	7.77071	7.90945	7.53667	7.61409	7.77126	7.3393	7.68476	7.75105
ILMN_2809334	Zfp37	zinc finger protein 37	22696	Perfect	8.56184	8.74689	8.60464	8.5582	8.70289	8.62277	8.49898	8.74858	8.86961
ILMN_2827921	Mtap9	microtubule-associated protein 9	213582	Perfect	10.1341	9.71314	10.0806	10.4196	10.3633	10.6083	10.3968	10.3072	10.1404
ILMN_2738305	Olfr1156	olfactory receptor 1156	258814	Perfect	6.84566	6.57846	6.64114	6.71542	6.56393	6.337	6.54798	6.45309	6.55011
ILMN_2716247	Ubox5	FAST kinase domains 5	380601	Perfect	6.06771	6.03464	6.2086	6.04536	5.76456	5.8808	6.18192	6.04396	6.14042
ILMN_2663239	Olfr118	olfactory receptor 118	404308	Good	6.11045	6.13621	6.42381	6.51568	6.22699	6.64246	6.08806	6.00828	6.34111
ILMN_2605031	Mgea5	meningioma expressed antigen 5 (hyaluronidase)	76055	Perfect	8.30116	8.02315	7.4907	7.76311	7.2853	6.79373	9.21447	8.79344	9.08451
ILMN_2679723	Tm2d2	TM2 domain containing 2	69742	Perfect	6.33461	6.1827	5.93664	6.21598	5.91913	6.19248	5.97648	6.00896	6.11236
ILMN_2959293	Upp1	uridine phosphorylase 1	22271	Perfect	10.7574	10.802	10.5629	10.6723	10.5045	10.2529	10.4466	10.4588	10.4889
ILMN_2959292	Upp1	uridine phosphorylase 1	22271	Perfect	6.21273	6.16884	6.43112	6.39079	6.15425	5.98564	6.29818	6.18852	6.23494
ILMN_2959291	Upp1	uridine phosphorylase 1	22271	Perfect	6.15433	6.19588	5.8857	5.98104	5.94235	6.16409	5.95505	5.67551	5.79628
ILMN_2824098	Iqsec2	IQ motif and Sec7 domain 2	245666	Perfect	6.87952	6.83712	7.12588	7.36598	6.97869	7.04801	6.87966	6.88728	6.99785
ILMN_1253797	Slit2	slit homolog 2 (Drosophila)	20563	Perfect	7.85679	7.8018	7.64886	7.7069	7.79204	7.62117	8.28967	8.11175	8.46405
ILMN_1247397	Cox11	cytochrome c oxidase assembly protein 11	69802	Perfect	5.92515	5.70682	6.10553	6.02693	6.08281	6.91726	6.11048	5.73023	5.66994
ILMN_2878161	2310033E01Rik	phospholipase A2 inhibitor and LY6/PLAUR domain containing	641361	Perfect	6.22203	6.19343	6.32601	6.29937	6.2227	6.18002	6.17917	6.32891	6.3292
ILMN_2659616	Rac1	RAS-related C3 botulinum substrate 1	19353	Perfect	8.31885	9.10407	9.13905	8.56827	8.75613	9.26725	8.82796	9.03203	9.64998
ILMN_2650972	Pbx3	pre B cell leukemia homeobox 3	18516	Perfect	6.97726	6.51964	6.79407	6.76409	6.58759	6.57372	6.47392	6.95792	6.67443
ILMN_2642147	Pbx3	pre B cell leukemia homeobox 3	18516	Perfect	6.61802	6.56219	6.6125	6.62542	6.67058	6.35822	6.62337	6.79386	6.62213
ILMN_2642148	Pbx3	pre B cell leukemia homeobox 3	18516	Perfect	11.8777	11.7991	12.1207	11.9615	12.1266	11.9572	12.2958	12.2447	12.5175
ILMN_2670700	AK079179	NA	NA	Perfect***	5.7779	5.6853	5.95275	6.03557	5.73353	6.12434	6.02641	5.74867	5.75983
ILMN_3050644	Meis3	Meis homeobox 3	17537	Perfect	8.44118	7.84807	7.29274	8.59529	7.88461	7.2909	8.91875	7.04263	7.47119
ILMN_3126848	Meis3	Meis homeobox 3	17537	Perfect	6.2128	6.2333	6.33174	6.1852	6.04596	6.20032	5.98896	6.04275	6.31963
ILMN_1253323	Ept1	ethanolaminephosphotransferase 1 (CDP-ethanolamine-specific)	28042	Perfect	12.4918	12.4702	12.4538	12.2591	12.2674	12.269	12.2971	12.6629	12.6499
ILMN_1227153	Krt82	keratin 82	114566	Perfect	10.0154	9.69885	9.90016	10.129	9.95178	9.9552	10.1267	10.0959	9.79963
ILMN_2927369	Krt82	keratin 82	114566	Perfect	9.96358	9.94919	9.93786	10.0068	9.85838	9.79838	10.0391	9.60439	9.73412
ILMN_2604475	Krt82	keratin 82	114566	Perfect	7.62156	7.98882	7.74013	7.52536	7.88625	7.59398	8.05511	8.21561	8.2507
ILMN_2895346	Krt32	keratin 32	16670	Perfect	6.04986	6.00134	5.91957	6.3797	6.16906	5.80989	6.33883	6.02486	5.94904
ILMN_2818246	Cpne4	copine IV	74020	Perfect	8.86715	8.86071	8.46117	8.85234	8.57954	8.57126	8.79213	8.72053	8.89389
ILMN_2732934	Arhgap8	Rho GTPase activating protein 8	73167	Perfect	8.64169	8.99294	8.69806	8.35493	8.45927	8.24646	8.6116	9.21098	9.61753
ILMN_1228093	Arhgap8	Rho GTPase activating protein 8	73167	Perfect	10.7033	10.6954	10.6972	10.6332	10.5758	10.448	10.3038	10.2869	10.4107
ILMN_2595704	Adprh	ADP-ribosylarginine hydrolase	11544	Perfect	10.201	9.94532	10.5544	10.5258	10.5984	10.6796	10.5382	10.7346	10.8173
ILMN_2600453	Gigyf1	GRB10 interacting GYF protein 1	57330	Perfect	5.98797	6.30929	5.79973	6.13867	6.1031	5.97731	5.92848	6.19978	5.98988
ILMN_2979248	Tmed8	transmembrane emp24 domain containing 8	382620	Perfect	5.78605	5.59398	5.99368	5.97115	6.19684	6.05041	5.81831	5.73111	5.77599
ILMN_2698248	Gosr1	golgi SNAP receptor complex member 1	53334	Perfect	5.82875	6.053	5.99514	6.09067	6.23154	5.93951	5.65135	5.95656	6.08044
ILMN_2668236	Dos	downstream of Stk11	100503659	Perfect	7.76005	7.47392	7.70809	7.77422	7.62233	7.98122	6.82197	7.00944	6.97488
ILMN_2744259	Zkscan1	zinc finger with KRAB and SCAN domains 1	74570	Perfect	7.46236	7.49811	7.36924	7.52229	7.45811	7.36569	7.21135	6.96538	7.30778
ILMN_2655907	Chrm3	cholinergic receptor, muscarinic 3, cardiac	12671	Perfect	8.58262	8.60537	8.47791	8.52348	8.65529	8.49951	8.30581	8.11331	8.34647
ILMN_1243596	Camkv	CaM kinase-like vesicle-associated	235604	Perfect	8.42405	8.20622	8.28644	8.28644	8.36442	8.02432	7.91225	7.83848	8.03657
ILMN_2689160	Ranbp9	RAN binding protein 9	56705	Perfect	8.48473	8.63018	8.31634	8.53938	8.46172	8.5258	8.52881	8.31885	8.79682
ILMN_1225635	Senp3	SUMO/sentrin specific peptidase 3	80886	Perfect	5.82538	5.71061	6.13234	5.97067	5.97027	6.10366	5.77711	6.04765	6.09121
ILMN_2702683	Polq	polymerase (DNA directed), theta	77782	Perfect	8.01826	7.98946	8.21362	8.2418	8.02341	8.17379	6.59373	7.28142	7.49366
ILMN_2590478	Polq	polymerase (DNA directed), theta	77782	Perfect	5.96043	5.82459	5.83482	6.12084	6.03789	5.95505	6.07327	5.98831	5.6674
ILMN_2590482	Polq	polymerase (DNA directed), theta	77782	Perfect	6.86113	6.87923	6.71542	7.08759	6.63095	6.44003	6.90168	7.09569	6.76208
ILMN_3163279	Foxe1	forkhead box E1	110805	Perfect	6.83959	6.80266	6.80489	6.75252	6.50527	6.34356	6.92474	6.9292	6.99257
ILMN_2783117	Tas2r140	taste receptor, type 2, member 140	387616	Perfect	13.2052	13.063	13.1734	13.2557	13.2274	13.2929	12.9821	13.2029	13.1871
ILMN_2685373	Olfr1288	olfactory receptor 1288	258395	Perfect	6.26462	5.73838	5.90673	6.13561	5.68836	5.87504	6.03953	5.8454	5.94025
ILMN_2940110	Olfr639	olfactory receptor 639	259088	Perfect****	10.5665	10.5582	10.6492	10.5758	10.7823	10.7537	10.934	10.7964	10.716
ILMN_1218318	Olfr639	olfactory receptor 639	259088	Perfect	6.38268	5.79302	6.62012	6.04971	6.11512	6.02558	6.34163	6.10399	6.47158
ILMN_2765407	Luc7l2	LUC7-like 2 (S. cerevisiae)	192196	Perfect	5.78418	5.71288	6.21638	6.0904	5.70358	6.16684	5.88317	5.61777	5.71521
ILMN_2659098	Luc7l2	LUC7-like 2 (S. cerevisiae)	192196	Perfect	6.44003	6.28168	6.87952	6.70853	6.46465	6.56996	6.57415	6.75631	6.49244
ILMN_2745993	Ece1	endothelin converting enzyme 1	230857	Perfect	6.15129	6.53014	5.68265	6.22537	5.88336	6.03942	6.71483	6.52886	6.74925
ILMN_1255063	Ece1	endothelin converting enzyme 1	230857	Perfect	8.94069	8.84508	8.77382	8.96263	9.14048	8.86771	9.04085	8.99243	8.66992
ILMN_2669869	Lin7c	lin-7 homolog C (C. elegans)	22343	Perfect	6.36462	5.75824	5.91862	6.13726	5.9504	6.00283	6.06412	5.86274	6.26023
ILMN_2885470	4930524B15Rik	RIKEN cDNA 4930524B15 gene	67592	Perfect	5.97578	6.44081	5.92604	6.19761	6.04073	6.13378	6.1994	6.05735	6.20751
ILMN_2695208	4930524B15Rik	RIKEN cDNA 4930524B15 gene	67592	Perfect	7.29669	7.38595	7.18596	7.54907	7.46076	7.76085	7.29306	7.33466	7.09349
ILMN_2823269	Rcan3	regulator of calcineurin 3	53902	Perfect	6.87895	7.06343	7.38529	7.10381	7.02077	6.82869	6.8162	6.51426	6.69824
ILMN_2732695	Rcan3	regulator of calcineurin 3	53902	Perfect	9.53025	9.69165	9.5314	9.49183	9.37142	9.27565	9.29701	9.33887	9.30699
ILMN_1227610	Rcan3	regulator of calcineurin 3	53902	Perfect	6.9398	6.94746	6.9734	7.25642	7.09087	7.48924	7.0978	7.31181	7.50087
ILMN_1255927	Ubtf	upstream binding transcription factor, RNA polymerase I	21429	Perfect	6.51874	6.53975	6.54119	6.68952	6.77746	6.17332	6.98114	6.96093	6.77507
ILMN_2506061	Ubtf	upstream binding transcription factor, RNA polymerase I	21429	Perfect	5.88156	6.07478	5.97501	6.12614	6.26543	6.34803	5.99547	5.87365	5.75416
ILMN_2751948	Hist2h2aa1	histone cluster 2, H2aa1	15267	Perfect	6.60689	6.29836	6.72353	6.67025	6.9906	6.57116	6.75642	6.59419	6.49018
ILMN_2857748	Wif1	Wnt inhibitory factor 1	24117	Perfect	7.22128	7.712	7.36204	7.41998	7.47276	7.41687	7.41247	7.24558	6.9491
ILMN_1215878	Lce1l	late cornified envelope 1L	73730	Perfect	5.97599	6.02848	5.9333	5.75428	5.83964	6.47247	5.46352	5.59304	5.86305
ILMN_2802311	Gm1673	predicted gene 1673	381633	Perfect	11.2109	11.1929	11.1033	11.1977	11.1612	10.8915	11.4917	11.2709	11.3287
ILMN_2749737	Dpp7	dipeptidylpeptidase 7	83768	Perfect	6.5812	6.35571	6.65604	6.49295	6.35206	6.98432	6.42225	6.65926	6.18002
ILMN_1222917	Ptpn1	protein tyrosine phosphatase, non-receptor type 1	19246	Perfect	9.0709	9.00748	9.23586	9.56842	9.2365	9.24836	9.99499	9.64319	9.18819
ILMN_3163481	Trappc9	trafficking protein particle complex 9	76510	Perfect	6.02147	6.42377	6.02881	5.69843	6.00817	6.09124	5.8739	6.13882	5.79716
ILMN_2900151	Olfr123	olfactory receptor 123	258623	Perfect	13.4224	13.2711	13.5784	13.5511	13.6146	13.7001	13.5019	13.407	13.361
ILMN_2756686	1110057K04Rik	RIKEN cDNA 1110057K04 gene	68832	Perfect	8.31634	8.0935	8.42861	8.25564	8.24374	8.41091	7.68246	7.70266	7.57616
ILMN_2967362	1110057K04Rik	RIKEN cDNA 1110057K04 gene	68832	Perfect	7.45111	7.38551	7.39193	7.41728	7.22049	7.26751	7.17616	6.96593	6.98667
ILMN_2633457	1110057K04Rik	RIKEN cDNA 1110057K04 gene	68832	Perfect	7.35977	7.18307	7.29128	7.47119	7.15425	6.98595	6.97456	7.1705	6.99865
ILMN_2753108	Surf6	surfeit gene 6	20935	Perfect	6.33054	6.2941	5.64579	6.19514	6.30745	6.03176	5.74066	6.1064	5.8689
ILMN_2741149	Hmgb4	high-mobility group box 4	69317	Perfect	5.89782	6.16335	5.65455	5.73427	6.09009	5.83354	5.83016	5.71767	5.66515
ILMN_2762172	Olfr788	olfactory receptor 788	258544	Perfect	8.12901	7.60542	7.92475	8.37673	8.12142	8.23618	7.68065	7.49858	7.31181
ILMN_1233412	Ddx19a	DEAD (Asp-Glu-Ala-Asp) box polypeptide 19a	13680	Perfect	7.08162	6.66263	6.46129	6.84132	6.633	6.22051	6.48591	6.27768	6.30198
ILMN_2741790	Ears2	glutamyl-tRNA synthetase 2 (mitochondrial)(putative)	67417	Perfect	5.96239	5.86705	5.86145	5.75454	5.76437	5.93557	5.64085	5.75738	5.70597
ILMN_1243637	Vip	vasoactive intestinal polypeptide	22353	Perfect	6.27649	6.4511	6.50478	6.50426	6.29472	6.39918	6.03095	5.76249	5.9743
ILMN_2943387	Vip	vasoactive intestinal polypeptide	22353	Perfect	6.57161	5.74019	5.81425	5.97666	6.0241	6.27588	5.70716	6.07715	5.89716
ILMN_2962199	Csnka2ip	casein kinase 2, alpha prime interacting protein	224291	Perfect	5.74867	5.65135	6.10799	5.59685	5.76378	5.79115	5.84027	5.58597	5.86333
ILMN_2440789	Zfp330	zinc finger protein 330	30932	Perfect	8.81443	8.8425	8.97469	9.0899	8.75456	8.89368	8.89335	9.03877	9.2535
ILMN_2825109	Zfp330	zinc finger protein 330	30932	Perfect	5.78719	5.45313	5.94968	5.93914	5.88889	5.97573	5.73207	5.86716	5.43079
ILMN_2936105	Vmo1	vitelline membrane outer layer 1 homolog (chicken)	327956	Perfect	11.0162	11.0623	11.4213	11.095	11.2786	11.4083	10.9214	11.206	11.3357
ILMN_1230708	Clec4a1	C-type lectin domain family 4, member a1	269799	Perfect	6.07525	6.06999	6.1276	6.0185	5.85075	6.51361	6.11481	6.32247	6.03887
ILMN_2936769	1700061G19Rik	RIKEN cDNA 1700061G19 gene	78625	Perfect	13.7562	13.5197	13.646	13.5567	13.5821	13.5625	13.4504	13.6553	13.6195
ILMN_1216142	Masp2	mannan-binding lectin serine peptidase 2	17175	Perfect	7.07791	7.62117	7.45678	7.3352	7.33608	7.61125	6.55769	6.76222	6.72437
ILMN_1226106	Rassf9	Ras association (RalGDS/AF-6) domain family (N-terminal) member 9	237504	Perfect	6.308	6.34409	6.47648	6.311	6.40464	6.18852	6.22646	6.27056	6.70767
ILMN_2753555	Rax	retina and anterior neural fold homeobox	19434	Perfect	10.4619	10.035	9.89881	10.0466	9.7796	9.21153	10.4727	10.1294	10.2536
ILMN_2800549	Olfr308	olfactory receptor 308	258614	Perfect	9.0891	8.75287	8.22916	8.85987	8.14028	7.83278	9.17176	8.68649	8.9167
ILMN_1226741	Krtap16-5	keratin associated protein 19-3	77918	Perfect	12.0286	12.1805	12.2125	12.0837	12.2827	12.3807	12.1007	12.1971	12.2125
ILMN_1236904	Mrpl23	mitochondrial ribosomal protein L23	19935	Perfect****	5.83637	5.91163	5.92607	6.12967	6.05674	6.23006	6.15395	5.90479	5.88956
ILMN_2634777	Rbms3	RNA binding motif, single stranded interacting protein	207181	Perfect	6.04097	5.88109	5.83911	6.2332	6.18579	6.78998	6.11422	5.99538	5.88567
ILMN_1254840	Smarcb1	SWI/SNF related, matrix associated, actin dependent regulator of chromatin, subfamily b, member 1	20587	Perfect	8.35196	8.52498	8.04955	8.27174	8.198	7.88759	8.51321	8.31695	8.33903
ILMN_2606498	Tapbpl	TAP binding protein-like	213233	Perfect	6.23989	6.48108	6.21397	6.38098	6.74183	6.85874	6.67499	6.34364	6.44915
ILMN_2974611	Tapbpl	TAP binding protein-like	213233	Perfect	6.51417	5.71252	6.49395	6.42419	5.99792	6.57792	6.15642	6.06492	6.53768
ILMN_2606502	Tapbpl	TAP binding protein-like	213233	Perfect	6.52543	6.61995	6.32629	6.3684	6.09725	6.28582	6.42254	6.20176	6.03834
ILMN_2593208	Imp3	IMP3, U3 small nucleolar ribonucleoprotein, homolog (yeast)	102462	Perfect	6.1401	5.7692	6.09322	5.71964	5.47925	5.88302	5.64966	5.62297	5.70847
ILMN_2624303	Arap1	ArfGAP with RhoGAP domain, ankyrin repeat and PH domain 1	69710	Perfect	5.71689	5.86863	6.20746	6.05618	5.80378	6.04287	5.90601	5.67592	5.88869
ILMN_3115213	Irx2	Iroquois related homeobox 2 (Drosophila)	16372	Perfect	6.40715	6.26292	6.27608	6.43514	6.13758	5.76398	6.57273	6.43671	6.59419
ILMN_1227403	Rtn4rl1	reticulon 4 receptor-like 1	237847	Perfect	5.81237	5.79423	5.87832	5.7508	5.86705	5.80816	5.47359	5.47359	5.62227
ILMN_2810405	Myo1g	myosin IG	246177	Perfect	10.294	10.1046	10.2614	10.3111	10.289	10.4959	10.4889	10.2421	10.1573
ILMN_1254215	Tcta	NA	NA	Perfect***	6.62582	6.30341	6.31887	6.61437	6.40336	6.39426	6.42428	6.44423	6.56796
ILMN_2995023	Frmpd1	FERM and PDZ domain containing 1	666060	Perfect	9.27263	9.06937	9.0826	9.0437	9.07485	8.82683	9.3623	9.30519	9.11981
ILMN_2676285	Ttll13	tubulin tyrosine ligase-like family, member 13	269954	Perfect	6.73876	6.14529	6.54937	6.60689	6.35654	6.7708	6.71909	6.38555	6.37114
ILMN_2691309	Ttll13	tubulin tyrosine ligase-like family, member 13	269954	Perfect	6.62036	6.23728	6.29942	6.21092	6.29607	6.46123	6.18759	6.15941	6.19186
ILMN_2495753	Vgll2	vestigial like 2 homolog (Drosophila)	215031	Perfect	6.35756	5.99347	6.26398	6.35135	6.16852	6.16321	6.11959	6.14019	6.03159
ILMN_2429680	Vgll2	vestigial like 2 homolog (Drosophila)	215031	Perfect	8.87464	9.02184	8.63318	8.81118	8.6787	8.4545	9.30426	8.86715	8.92872
ILMN_2909248	Vgll2	vestigial like 2 homolog (Drosophila)	215031	Perfect	5.80408	5.73492	5.85622	5.73294	6.33421	5.60305	5.43079	5.60808	6.03916
ILMN_1259832	Eif2d	eukaryotic translation initiation factor 2D	16865	Perfect	6.7966	6.83348	6.78161	6.70565	6.55467	6.82086	6.2063	6.28452	6.21303
ILMN_2814333	Eif2d	eukaryotic translation initiation factor 2D	16865	Perfect	5.81578	5.89307	6.18939	5.84711	6.0068	5.88997	5.6964	5.82738	5.86493
ILMN_1238433	Rbp1	retinol binding protein 1, cellular	19659	Perfect	9.09495	9.0956	8.92443	9.06361	8.99161	8.96019	8.90171	8.77177	8.75751
ILMN_2982985	2410042D21Rik	katanin p80 subunit B like 1	72425	Perfect	10.2313	10.144	10.4611	10.4172	10.471	10.7931	10.7374	10.8094	11.102
ILMN_1255301	2410042D21Rik	katanin p80 subunit B like 1	72425	Perfect	8.62861	8.58342	8.50357	8.65009	8.86364	8.57266	8.85147	8.6565	8.61318
ILMN_1236631	Rpl23a	ribosomal protein L23A	268449	Perfect	10.7245	10.5244	10.5551	10.6244	10.4118	10.4053	10.1985	10.2536	10.2697
ILMN_1254037	Tigd3	tigger transposable element derived 3	332359	Perfect	6.15444	6.07202	6.42461	6.16567	6.10539	6.0653	5.99014	6.01127	6.35251
ILMN_1241786	Olfr402	olfactory receptor 402	258703	Perfect	10.5499	10.5307	10.4291	10.5172	10.455	10.2126	10.5186	10.4462	10.5244
ILMN_2734560	Cpt1c	carnitine palmitoyltransferase 1c	78070	Perfect	5.88798	6.03873	5.8239	5.80897	5.94897	5.97207	6.09026	5.76598	5.75146
ILMN_2979289	Skint9	selection and upkeep of intraepithelial T cells 9	329918	Perfect	6.18454	6.33454	6.31914	6.04999	6.25777	6.25743	6.16122	6.31667	6.20681
ILMN_2847332	Mid1ip1	Mid1 interacting protein 1 (gastrulation specific G12-like (zebrafish))	68041	Perfect	8.20372	8.39806	8.39763	8.35284	8.65305	8.72786	8.26825	8.36287	8.22128
ILMN_2607253	Rpsa	ribosomal protein SA	16785	Perfect	6.07667	5.89087	5.98288	6.11883	5.90452	6.22934	5.73914	5.77218	5.91045
ILMN_2727876	Rpsa	ribosomal protein SA	16785	Perfect	7.4262	7.13639	7.45351	7.31775	7.49099	7.44605	6.89445	7.01359	6.95398
ILMN_2941546	Mrgprx1	MAS-related GPR, member X1	404242	Perfect	5.79853	5.7201	5.88561	5.88736	5.89465	6.05694	5.71767	5.67144	5.70582
ILMN_2687828	Arid3a	AT rich interactive domain 3A (BRIGHT-like)	13496	Perfect	6.01752	6.37191	6.06764	6.14368	6.10617	5.96954	5.74735	5.91603	5.90891
ILMN_3162516	Gm11437	predicted gene 11437	628813	Perfect	6.92626	6.90883	6.90584	6.94646	7.24914	6.97706	6.73157	7.06973	7.10066
ILMN_2799145	Taar7a	trace amine-associated receptor 7A	215856	Perfect	6.09301	5.8739	5.9327	5.88109	5.77636	6.17641	5.96234	5.6853	6.10831
ILMN_2660099	Slc25a5	solute carrier family 25 (mitochondrial carrier, adenine nucleotide translocator), member 5	11740	Perfect	6.16251	5.99459	6.02486	6.13549	6.25148	5.89995	5.76081	5.95619	6.12641
ILMN_3025252	Trpm3	transient receptor potential cation channel, subfamily M, member 3	226025	Perfect	6.84245	7.10955	6.99711	6.90952	6.61588	6.75041	7.00203	7.06176	7.03433
ILMN_3098069	Trpm3	transient receptor potential cation channel, subfamily M, member 3	226025	Perfect	9.98118	9.63716	9.32928	9.2412	9.27076	9.10456	10.4982	10.5777	10.5852
ILMN_2845412	A4gnt	alpha-1,4-N-acetylglucosaminyltransferase	333424	Perfect	7.75153	7.76085	7.85062	7.71073	7.54415	7.36967	7.82845	7.98661	8.30167
ILMN_2609753	Pla2g10	phospholipase A2, group X	26565	Perfect	5.79908	5.84427	6.07662	5.94322	5.90242	6.06363	5.79115	5.90096	5.80949
ILMN_2767162	AK086292	NA	NA	Perfect***	5.42364	5.55963	5.98118	5.91337	5.73329	5.87956	5.50144	6.08997	5.91788
ILMN_3080923	Gltscr1	glioma tumor suppressor candidate region gene 1	243842	Perfect	7.90945	8.03401	8.15565	8.12726	8.39826	8.09108	8.38653	8.33262	8.01014
ILMN_1232341	BC100379	RIKEN cDNA A730008H23 gene	212427	Good	5.72427	6.2008	5.58178	5.91259	5.84964	6.62858	5.74266	6.03557	5.992
ILMN_1260073	D16Ertd472e	DNA segment, Chr 16, ERATO Doi 472, expressed	67102	Perfect	5.8892	5.865	5.74604	5.74019	5.84091	6.12488	5.69421	5.8018	5.84175
ILMN_1226356	Vat1l	vesicle amine transport protein 1 homolog-like (T. californica)	270097	Perfect	7.74139	8.00482	8.03786	7.93638	8.00442	8.44362	7.47817	7.47588	7.64886
ILMN_2534125	Hbq1b	hemoglobin, theta 1B	544763	Perfect****	6.10622	5.93894	5.79333	5.89747	5.991	6.29219	5.91121	5.94815	5.87044
ILMN_2840985	St6galnac5	NA	NA	Perfect***	6.34333	6.3595	6.57379	6.29055	6.65017	6.01159	6.71371	6.30532	6.57329
ILMN_1217622	Rag1	recombination activating gene 1	19373	Perfect	5.94106	6.38383	6.5682	6.32558	6.27928	6.36911	6.52185	6.39258	6.32106
ILMN_3110425	Myo1c	myosin IC	17913	Perfect	6.48411	6.4968	6.17907	6.26388	6.24803	5.96028	6.56779	6.48598	6.26511
ILMN_2674060	Iws1	IWS1 homolog (S. cerevisiae)	73473	Perfect	7.51518	7.57956	7.61898	7.56996	7.37216	7.89083	7.48532	7.33144	7.57377
ILMN_1257574	Esm1	endothelial cell-specific molecule 1	71690	Perfect	6.14195	5.91525	5.80828	5.84511	6.19076	6.03929	6.34023	6.09978	6.00798
ILMN_2603364	Mchr1	melanin-concentrating hormone receptor 1	207911	Perfect	8.13853	8.38653	8.27988	8.07607	8.07752	7.92294	8.05658	7.72013	7.82
ILMN_2601344	Cyb5r4	cytochrome b5 reductase 4	266690	Good****	7.01725	6.95628	7.51518	7.32506	7.18529	6.8378	6.91669	7.13609	7.12588
ILMN_3008475	Cyb5r4	cytochrome b5 reductase 4	266690	Perfect	5.84609	5.53935	5.81877	5.84835	5.99562	6.57868	6.01881	6.01596	6.13926
ILMN_2635395	Guca2a	guanylate cyclase activator 2a (guanylin)	14915	Perfect	5.87819	5.76219	6.10948	6.21068	6.15693	5.98722	5.93026	5.8486	5.80516
ILMN_1245118	Otud7a	OTU domain containing 7A	170711	Perfect	5.78518	6.15248	5.91394	6.02084	5.69569	6.0371	5.96136	5.91352	6.11892
ILMN_2708928	Bdh1	3-hydroxybutyrate dehydrogenase, type 1	71911	Perfect	9.04729	9.17908	9.36981	9.34515	9.40647	9.35249	9.5087	9.38383	9.31931
ILMN_1214471	Ppm1h	protein phosphatase 1H (PP2C domain containing)	319468	Perfect	5.81643	5.75896	5.74538	5.93072	5.98065	6.05336	5.84282	5.97312	5.9952
ILMN_3085126	Nr1h2	nuclear receptor subfamily 1, group H, member 2	22260	Perfect	6.08639	6.06801	5.88858	6.04024	5.95577	6.00729	5.88326	5.84139	6.07361
ILMN_3014084	Nr1h2	nuclear receptor subfamily 1, group H, member 2	22260	Perfect	5.77406	5.85168	6.24298	5.89944	6.09796	6.06065	5.8954	5.99628	6.21002
ILMN_2933463	Plg	plasminogen	18815	Perfect****	7.95935	7.69156	7.67329	7.442	7.0099	7.02733	8.6288	8.41421	8.79385
ILMN_2589024	Plg	plasminogen	18815	Perfect	5.66994	6.02992	6.04563	6.05367	6.15054	5.90719	5.80624	6.27317	6.16185
ILMN_2593515	Plg	plasminogen	18815	Perfect	6.44668	7.17408	6.94194	6.44523	7.18307	7.40328	6.2548	6.55665	6.75872
ILMN_2662316	Rinl	Ras and Rab interactor-like	320435	Perfect	7.53175	6.78437	7.08452	6.99188	6.97075	7.11353	6.91335	7.1401	6.89756
ILMN_2598519	Adamts20	a disintegrin-like and metallopeptidase (reprolysin type) with thrombospondin type 1 motif, 20	223838	Perfect	6.20979	5.78418	5.9459	5.72613	6.30172	6.23803	5.78234	5.82067	6.10711
ILMN_2680000	Adamts20	a disintegrin-like and metallopeptidase (reprolysin type) with thrombospondin type 1 motif, 20	223838	Perfect	5.89669	5.71622	5.64113	5.68322	6.14716	6.12594	5.77676	5.92303	5.857
ILMN_1221424	Ttll5	tubulin tyrosine ligase-like family, member 5	320244	Perfect	6.2083	6.5613	6.28002	6.3292	6.46605	6.26168	6.40931	6.54539	6.78077
ILMN_2946288	Kcnu1	potassium channel, subfamily U, member 1	16532	Perfect	6.83115	6.80429	6.51489	6.57191	6.51606	5.84107	6.71678	6.35769	6.02303
ILMN_2642012	Cltb	clathrin, light polypeptide (Lcb)	74325	Perfect	11.0277	11.0098	10.6771	11.0661	10.6753	10.543	10.9955	10.6137	10.3589
ILMN_3162002	Olfr304	olfactory receptor 304	258089	Perfect	11.5386	11.5653	11.9593	11.7249	11.9572	11.9657	12.0795	12.0252	12.172
ILMN_2749317	Itih1	inter-alpha trypsin inhibitor, heavy chain 1	16424	Perfect	7.30194	6.37759	7.135	6.97456	7.57305	6.67296	6.65434	7.24724	6.90046
ILMN_2747959	Dcn	decorin	13179	Perfect	13.3366	13.631	13.5151	13.3697	13.343	13.5093	13.5567	13.6146	13.8091
ILMN_2596346	Dcn	decorin	13179	Perfect	10.0754	10.2927	10.3003	10.1751	10.4008	10.6223	9.93842	10.3458	10.1935
ILMN_2454393	Ypel1	yippee-like 1 (Drosophila)	106369	Perfect	7.18615	7.05413	7.08314	6.81569	6.90779	6.66465	6.834	6.72713	6.74511
ILMN_2711000	Pgap3	post-GPI attachment to proteins 3	320655	Perfect	9.28564	9.39002	9.61875	9.60105	9.69937	9.91511	9.70303	9.89964	9.58445
ILMN_2693839	Timm13	translocase of inner mitochondrial membrane 13	30055	Perfect	6.77006	7.32821	6.69988	6.86453	6.63115	6.63742	7.77923	7.62086	7.67329
ILMN_2945030	Col9a2	collagen, type IX, alpha 2	12840	Perfect	5.91109	6.42215	6.29883	6.1427	5.82459	5.66878	5.77062	6.31827	6.22289
ILMN_2632028	Asb11	ankyrin repeat and SOCS box-containing 11	68854	Perfect	6.66059	6.57161	6.82435	6.56835	6.89445	6.56173	6.40879	6.7786	6.64399
ILMN_1253137	Gng3	guanine nucleotide binding protein (G protein), gamma 3	14704	Perfect	6.79856	6.31948	6.45711	7.14951	7.12418	7.54177	6.65794	6.90168	6.79946
ILMN_2615804	Gpr141	G protein-coupled receptor 141	353346	Perfect	6.10342	6.20172	5.98378	5.94875	5.93959	5.7413	6.03583	6.06145	6.26143
ILMN_2935012	Anxa4	annexin A4	11746	Good	6.21419	5.89391	6.07652	6.18114	5.95246	6.03145	6.38568	5.80717	6.21371
ILMN_2680770	Cysltr1	cysteinyl leukotriene receptor 1	58861	Perfect	12.0495	12.1165	11.8874	11.9168	11.9106	11.6913	11.6723	11.5564	11.7882
ILMN_2793495	Ugt2a1	NA	NA	Perfect	9.30617	9.23259	9.39386	9.3303	9.33263	9.33435	9.30122	9.43268	9.20173
ILMN_1253600	Trnp1	TMF1-regulated nuclear protein 1	69539	Perfect	10.3135	10.2809	10.3814	10.3248	10.2805	10.2848	10.4611	10.3758	10.5146
ILMN_2729333	Olfr655	olfactory receptor 655	258817	Perfect	6.07869	6.02967	6.14019	6.26436	6.15937	6.90283	6.04045	5.96638	6.31207
ILMN_3089584	Cd74	CD74 antigen (invariant polypeptide of major histocompatibility complex, class II antigen-associated)	16149	Perfect	5.61695	5.66863	5.90961	5.59398	5.92087	5.65058	5.72513	5.72895	5.98731
ILMN_1221817	Cd74	CD74 antigen (invariant polypeptide of major histocompatibility complex, class II antigen-associated)	16149	Perfect	6.33421	6.31259	6.23154	6.33139	6.46477	5.85124	6.31686	6.15382	6.43643
ILMN_1245687	Ash1l	ash1 (absent, small, or homeotic)-like (Drosophila)	192195	Perfect	5.85847	5.77133	6.01931	6.14862	5.97589	5.99891	5.88109	5.68756	5.64059
ILMN_2654787	Ash1l	ash1 (absent, small, or homeotic)-like (Drosophila)	192195	Perfect	5.8689	5.51769	5.72716	5.87703	5.91204	5.84327	5.92255	5.97482	5.60693
ILMN_2657037	Ash1l	ash1 (absent, small, or homeotic)-like (Drosophila)	192195	Perfect	11.0404	11.4866	11.9066	11.1543	11.4334	11.736	11.2464	11.8777	12.2881
ILMN_2663555	Asb3	ankyrin repeat and SOCS box-containing 3	65257	Perfect	5.84245	5.53699	5.81951	5.75626	6.02857	5.98827	5.97554	5.66035	5.87191
ILMN_1236376	Asb3	ankyrin repeat and SOCS box-containing 3	65257	Perfect	6.18019	6.32437	6.99613	6.17154	6.55382	6.35843	6.23887	6.324	6.41061
ILMN_2589586	Prl3a1	prolactin family 3, subfamily a, member 1	67000	Perfect	7.27923	7.40451	6.99403	7.066	6.65143	6.63083	7.92265	7.8018	7.72558
ILMN_2590722	Eif5b	eukaryotic translation initiation factor 5B	226982	Perfect	6.05746	6.12504	5.97742	6.33433	6.30098	5.77944	6.41226	6.25136	6.08208
ILMN_2744399	Eif5b	eukaryotic translation initiation factor 5B	226982	Perfect	5.98364	6.4269	6.03379	6.26338	6.2041	5.93224	6.03423	6.10629	6.03649
ILMN_2920200	Heg1	HEG homolog 1 (zebrafish)	77446	Perfect	7.33144	7.53175	7.4915	7.48676	7.4482	7.88461	6.88763	6.78305	6.95354
ILMN_1224538	Psma6	proteasome (prosome, macropain) subunit, alpha type 6	26443	Perfect	6.08493	6.13561	6.21094	6.24848	6.39614	6.07824	6.48966	6.07088	5.84533
ILMN_1234545	Gba	glucosidase, beta, acid	14466	Perfect	9.81096	10.1942	10.2661	10.0715	10.2018	10.0178	10.3985	10.1522	10.1007
ILMN_2636116	Pdcd5	programmed cell death 5	56330	Perfect	5.78385	5.8933	6.0598	6.19343	6.0709	6.08923	6.05844	5.9438	6.15809
ILMN_2756658	Pdcd5	NA	NA	Perfect	6.22551	6.50226	6.57859	6.33048	6.16565	6.14337	6.50271	6.50182	6.65583
ILMN_1225191	Naprt1	nicotinate phosphoribosyltransferase	223646	Perfect	6.99844	6.8108	6.64039	6.90222	6.84631	6.80273	6.88205	6.46797	7.21638
ILMN_2799590	Naprt1	nicotinate phosphoribosyltransferase	223646	Perfect	11.0443	11.0346	11.0805	11.0555	10.9	11.0454	10.6965	10.9846	10.8633
ILMN_1223102	Naprt1	nicotinate phosphoribosyltransferase	223646	Perfect	6.99188	6.69555	6.9454	6.77519	6.57302	6.38324	6.59919	6.92163	6.834
ILMN_3057482	Pdp2	pyruvate dehyrogenase phosphatase catalytic subunit 2	382051	Perfect	13.8465	13.913	13.9484	13.9639	13.8704	13.9208	13.6512	13.7032	13.7752
ILMN_1245817	Olfr714	olfactory receptor 714	259035	Perfect	9.73331	9.60803	9.65638	9.80697	9.74098	9.72071	9.64223	9.69008	9.38668
ILMN_2925947	Abat	4-aminobutyrate aminotransferase	268860	Perfect	5.88916	5.64142	6.04728	6.1468	6.10948	6.61813	6.19447	6.2124	6.06325
ILMN_1248367	Abat	4-aminobutyrate aminotransferase	268860	Perfect	5.90301	5.90242	6.00759	5.8746	5.83637	5.9926	6.14384	5.84391	5.85756
ILMN_2752146	Abat	4-aminobutyrate aminotransferase	268860	Perfect	9.9161	9.94845	10.1151	9.9584	10.0858	9.94812	10.0122	10.0655	10.3205
ILMN_2861445	Fbxo30	F-box protein 30	71865	Perfect	6.80932	6.53743	6.38479	6.7087	6.45173	6.42082	6.52108	6.83764	6.27405
ILMN_1241916	4833423E24Rik	NA	NA	Perfect***	7.50137	7.75593	7.74625	7.72776	7.67113	7.61634	6.84213	6.868	6.66376
ILMN_2591782	Abcb10	ATP-binding cassette, sub-family B (MDR/TAP), member 10	56199	Perfect	5.93516	6.41848	6.54835	6.20723	6.18505	6.0852	6.13186	6.36542	5.91136
ILMN_3142789	Abcb10	ATP-binding cassette, sub-family B (MDR/TAP), member 10	56199	Perfect	7.59623	7.27613	7.52111	7.37168	7.5823	7.71541	7.9037	7.65288	8.12901
ILMN_2715840	C1qc	complement component 1, q subcomponent, C chain	12262	Perfect	8.73034	8.49898	8.5689	8.43005	8.56544	8.45663	8.01826	8.21954	7.89231
ILMN_1220165	Capzb	capping protein (actin filament) muscle Z-line, beta	12345	Perfect	9.35596	9.55966	9.5183	9.53228	9.42644	9.37963	9.37923	9.43688	9.51424
ILMN_3042783	Setdb2	SET domain, bifurcated 2	239122	Perfect	7.82118	8.22763	7.90698	7.85008	7.80322	7.74684	7.9257	8.04459	8.36598
ILMN_2910990	Gphn	gephyrin	268566	Perfect	5.96116	6.13264	6.04507	5.9577	6.33557	5.87236	5.71004	5.79015	6.12575
ILMN_1214092	Gphn	gephyrin	268566	Perfect	9.91424	9.5427	9.66625	9.53837	9.57382	9.62257	9.86357	10.1112	9.95783
ILMN_2910995	Gphn	gephyrin	268566	Perfect	5.9836	5.91352	5.81593	6.04162	5.91036	5.92902	6.13996	6.0403	6.09054
ILMN_3136283	Ldb3	LIM domain binding 3	24131	Perfect****	7.19273	6.87966	7.08935	7.28142	7.28577	7.80882	7.27346	7.28314	7.12389
ILMN_2612283	Gata2	GATA binding protein 2	14461	Perfect	5.74427	5.63835	5.7061	5.77507	5.81166	6.07313	5.84185	5.67176	5.5953
ILMN_2682763	4930451I11Rik	RIKEN cDNA 4930451I11 gene	78118	Perfect	9.58241	9.51424	9.56174	9.71971	9.73599	9.59869	9.45391	9.62023	9.80083
ILMN_1212907	Fam171b	family with sequence similarity 171, member B	241520	Perfect	8.00864	8.24315	7.94041	7.70487	8.13353	7.54263	8.04121	8.198	8.53088
ILMN_2864695	1700080E11Rik	RIKEN cDNA 1700080E11 gene	73532	Perfect	7.27571	7.23896	7.34106	7.1752	7.32924	7.33093	6.7509	6.98965	6.95532
ILMN_2825020	Rassf5	Ras association (RalGDS/AF-6) domain family member 5	54354	Perfect	5.77056	5.91521	5.77159	5.9843	5.85803	5.95943	5.92151	5.91765	5.6938
ILMN_1224677	Olfr1015	olfactory receptor 1015	258564	Perfect	6.43075	5.96734	5.98058	6.20317	6.34983	6.09009	6.10791	6.103	6.30024
ILMN_2603081	Nt5c3	5'-nucleotidase, cytosolic III	107569	Perfect	5.77985	6.1397	5.9299	5.91441	6.01417	6.24134	5.81054	5.81653	5.77358
ILMN_2664173	Olfr221	olfactory receptor 221	258420	Perfect	5.98967	6.13566	6.15834	5.98288	6.23167	6.01701	6.75041	7.12588	7.70218
ILMN_2720229	Lmnb1	lamin B1	16906	Perfect	6.35335	6.08341	6.22597	6.27725	6.00145	6.11449	6.37293	6.02977	6.36455
ILMN_2916035	Lmnb1	lamin B1	16906	Good	6.70401	6.3751	7.07737	6.77176	6.79946	6.63863	6.8746	6.64913	6.7983
ILMN_2743932	Dnahc2	dynein, axonemal, heavy chain 2	327954	Perfect	8.57678	8.45308	8.82474	8.49521	8.58759	8.69557	7.92419	8.28681	8.24694
ILMN_3150233	Abca3	ATP-binding cassette, sub-family A (ABC1), member 3	27410	Perfect	8.49089	8.61228	8.93951	8.45095	8.57192	8.58814	8.26942	8.60842	8.53824
ILMN_3009951	Gmcl1	germ cell-less homolog 1 (Drosophila)	23885	Perfect	6.16401	5.82875	5.66932	5.69449	5.9931	6.14114	6.01472	5.7055	5.97339
ILMN_3009948	Gmcl1	germ cell-less homolog 1 (Drosophila)	23885	Perfect	10.1884	9.90016	10.3171	10.5016	10.2943	10.6654	10.3567	10.3465	10.1425
ILMN_1221810	Gmcl1	germ cell-less homolog 1 (Drosophila)	23885	Perfect	6.30675	6.40872	6.13216	6.36219	6.53142	6.35392	6.30648	6.44625	6.19078
ILMN_2645865	Spats2l	spermatogenesis associated, serine-rich 2-like	67198	Perfect	5.9959	6.0192	5.74704	6.17705	5.85159	5.80024	5.80203	5.82884	5.73742
ILMN_2686003	Spats2l	spermatogenesis associated, serine-rich 2-like	67198	Perfect	6.57126	6.99711	6.54813	6.60104	6.37631	6.62226	6.35493	6.53787	6.95845
ILMN_2673917	Spats2l	spermatogenesis associated, serine-rich 2-like	67198	Perfect	6.17075	6.24827	6.34226	6.20864	6.35697	6.144	6.54973	6.77507	6.76506
ILMN_3056417	Ccdc114	coiled-coil domain containing 114	211535	Perfect	5.78654	6.20716	6.04169	6.04226	5.69964	6.3596	5.74383	5.86952	5.91645
ILMN_3133238	Ccdc114	coiled-coil domain containing 114	211535	Perfect	6.10728	6.33231	6.26177	6.45203	6.25698	6.25917	6.4487	6.61008	6.42972
ILMN_2687156	Galm	galactose mutarotase	319625	Perfect	11.5597	11.8281	12.3062	11.9494	12.0751	12.3322	11.7614	12.1742	12.158
ILMN_2780362	Akap14	A kinase (PRKA) anchor protein 14	434756	Perfect	5.78151	5.62472	6.01127	5.95802	5.99239	6.37941	6.15047	5.86529	6.08279
ILMN_2516833	Zhx2	zinc fingers and homeoboxes 2	387609	Perfect	6.00134	6.02058	5.65795	5.96895	6.075	6.25561	6.26109	6.06464	6.16538
ILMN_2733465	Acot11	acyl-CoA thioesterase 11	329910	Perfect	10.6664	11.0823	10.9281	10.8979	10.9397	11.0042	10.3307	10.5682	10.1283
ILMN_1248289	Naga	N-acetyl galactosaminidase, alpha	17939	Perfect	10.1041	10.3334	10.4635	10.3842	10.4619	10.4537	10.2414	10.4873	10.4503
ILMN_2937261	Me1	malic enzyme 1, NADP(+)-dependent, cytosolic	17436	Good	7.46662	7.29748	7.30484	7.39995	7.40559	7.59083	7.56522	7.47234	7.22508
ILMN_2929259	Hormad2	HORMA domain containing 2	75828	Perfect****	7.04708	7.20547	7.27744	7.04347	7.12741	7.31412	7.1745	7.13189	6.99112
ILMN_2634888	Cryaa	crystallin, alpha A	12954	Perfect	7.69156	7.69868	7.74941	7.91225	7.77494	7.74456	7.7125	7.59144	7.72222
ILMN_1255776	BC017643	cDNA sequence BC017643	217370	Perfect	7.47204	7.5268	7.68512	7.7673	7.86237	8.15799	7.38401	7.38551	7.3055
ILMN_2625654	Msl3l2	male-specific lethal 3-like 2 (Drosophila)	73390	Perfect	6.47589	6.78611	6.53545	6.4186	6.24848	6.23599	6.47922	6.85455	6.44472
ILMN_1217421	Vmn1r230	vomeronasal 1 receptor 230	171231	Perfect	6.53975	6.68048	6.77248	6.74862	6.82311	6.69839	6.39519	6.77127	6.43288
ILMN_3007253	Dux	double homeobox	664783	Good	10.3177	10.8973	10.7708	10.1935	10.69	10.7046	10.0895	10.6568	11.2234
ILMN_2736471	Ccno	cyclin O	218630	Perfect	9.08358	9.04875	9.35176	9.05807	9.3484	9.11586	8.89028	9.3358	9.24954
ILMN_1230730	Ate1	arginyltransferase 1	11907	Perfect	6.46573	6.1031	6.28037	6.33478	6.24859	6.05518	6.25876	6.31967	6.24505
ILMN_2890496	Rbbp9	retinoblastoma binding protein 9	26450	Perfect	7.5174	7.43916	7.62684	7.70809	7.61685	8.22853	7.58884	7.74735	7.75153
ILMN_2605400	Cox6a1	cytochrome c oxidase subunit VIa polypeptide 1	12861	Perfect	7.43647	7.3352	7.46178	7.35559	6.83959	6.90623	6.75933	7.11617	6.84976
ILMN_2638875	Cox6a1	cytochrome c oxidase subunit VIa polypeptide 1	12861	Perfect	6.22134	6.11662	6.30562	5.7315	5.85687	6.86144	5.87967	5.89818	5.89931
ILMN_2701035	Mak16	MAK16 homolog (S. cerevisiae)	67920	Perfect	7.57745	7.35362	7.61303	7.68948	7.9514	8.10818	7.89198	7.49227	7.74302
ILMN_3009910	Mak16	MAK16 homolog (S. cerevisiae)	67920	Perfect	8.75978	8.96386	8.9571	8.82858	9.09911	9.33887	8.54194	9.18524	9.1651
ILMN_2481391	Zfp326	zinc finger protein 326	54367	Perfect	5.86285	6.12788	6.1708	5.62	6.1857	6.31395	6.15507	5.78942	6.00756
ILMN_2481389	Zfp326	zinc finger protein 326	54367	Perfect	6.15006	6.16678	6.18703	5.95413	5.87931	5.98308	6.38673	6.26441	6.33576
ILMN_2996021	Znf326	zinc finger protein 326	54367	Perfect	5.69345	5.82221	5.99653	5.90023	5.81369	6.05817	5.92702	5.90452	5.99605
ILMN_2631363	Gif	gastric intrinsic factor	14603	Perfect	7.74302	7.44162	7.33546	7.41373	7.541	6.84336	7.92121	7.49451	7.5308
ILMN_1235390	Calcrl	calcitonin receptor-like	54598	Perfect	6.13108	6.13847	5.66569	5.85437	5.92158	5.79076	6.08614	5.92454	5.99594
ILMN_1213809	Gpr18	G protein-coupled receptor 18	110168	Perfect	5.92592	5.81008	6.13715	5.47663	5.60465	5.75258	5.83628	6.17713	5.95176
ILMN_1224589	Dram2	DNA-damage regulated autophagy modulator 2	67171	Perfect	6.24656	6.36819	5.70882	6.11857	6.01881	6.3496	6.07396	6.41177	6.14409
ILMN_1221705	Fabp9	fatty acid binding protein 9, testis	21884	Perfect	5.99156	5.78858	5.9574	5.86486	5.96127	5.85693	6.2376	6.38053	6.06272
ILMN_2689809	Plekho1	pleckstrin homology domain containing, family O member 1	67220	Perfect	6.40247	6.55254	6.22826	6.38726	6.27472	6.01557	6.20089	6.25403	6.43178
ILMN_2695919	Ccdc150	coiled-coil domain containing 150	78016	Perfect	6.29136	6.58888	6.42717	6.61454	6.09838	6.00293	6.33305	6.43568	6.35164
ILMN_2729235	Ccdc126	coiled-coil domain containing 126	57895	Perfect	6.365	6.44778	6.38126	6.43986	6.16748	6.32854	6.33496	6.14463	6.4434
ILMN_1221872	Olfr167	olfactory receptor 167	258937	Perfect	6.09735	5.76644	6.32037	6.01723	5.72925	5.93262	6.22277	6.07911	5.91591
ILMN_2778094	Rassf7	Ras association (RalGDS/AF-6) domain family (N-terminal) member 7	66985	Perfect	6.05276	5.79946	5.87948	5.87984	6.05983	5.83772	5.58643	5.74749	5.88733
ILMN_2682778	Rassf7	Ras association (RalGDS/AF-6) domain family (N-terminal) member 7	66985	Perfect	6.11143	6.12611	6.24885	6.10955	6.35289	6.26523	6.50405	6.21961	6.2563
ILMN_3160877	9230009I02Rik	NA	NA	Perfect***	8.53311	8.48267	8.12211	8.28913	8.22128	8.33298	7.80322	8.0508	7.53436
ILMN_1230629	Glt6d1	glycosyltransferase 6 domain containing 1	71103	Perfect	10.7875	11.0435	10.934	10.7945	10.8263	10.8119	10.9264	10.934	10.9646
ILMN_2629239	Dmbt1	deleted in malignant brain tumors 1	12945	Perfect	10.3563	10.5404	10.6014	10.6664	10.3764	10.6784	10.7346	10.8049	10.7033
ILMN_2741421	Dkk4	dickkopf homolog 4 (Xenopus laevis)	234130	Perfect	14.6117	14.6117	14.6995	14.6652	14.6422	14.6652	14.7404	14.6652	14.6229
ILMN_1223939	Rad54l2	RAD54 like 2 (S. cerevisiae)	81000	Perfect	6.23684	6.38324	6.31138	6.78119	6.63243	6.21284	6.44668	6.58703	6.38792
ILMN_3066172	Traf3	TNF receptor-associated factor 3	22031	Perfect	6.22375	6.22503	6.49086	6.15099	6.19652	6.3031	5.92738	6.36053	6.30058
ILMN_2439638	Traf3	TNF receptor-associated factor 3	22031	Perfect	6.01596	5.94166	5.98308	5.74787	5.84883	5.83978	5.72705	5.98759	5.81226
ILMN_3144289	Traf3	TNF receptor-associated factor 3	22031	Perfect	11.2775	11.2221	11.4354	11.2453	11.287	11.2709	11.564	11.3585	11.4587
ILMN_2648704	Nfatc1	nuclear factor of activated T cells, cytoplasmic, calcineurin dependent 1	18018	Perfect	6.93359	6.84709	6.92528	6.955	6.68174	6.41816	7.22809	7.2642	7.2215
ILMN_2648455	Nfatc1	nuclear factor of activated T cells, cytoplasmic, calcineurin dependent 1	18018	Perfect	8.73836	8.63056	8.50553	9.00748	8.92443	8.91784	8.95799	8.75155	8.88859
ILMN_1216522	Nfatc1	nuclear factor of activated T cells, cytoplasmic, calcineurin dependent 1	18018	Perfect	9.28139	10.2425	10.5817	9.33435	10.0088	10.3321	9.11027	9.99268	11.0162
ILMN_2508595	Zfp35	zinc finger protein 35	22694	Perfect	5.98274	6.04498	6.09242	6.11191	6.11567	6.1926	6.14466	6.04059	6.03145
ILMN_1223546	6430571L13Rik	RIKEN cDNA 6430571L13 gene	235599	Perfect	10.0167	10.1631	9.84834	10.1072	9.92502	9.94423	10.1328	10.1041	9.6942
ILMN_2615204	Ehmt2	euchromatic histone lysine N-methyltransferase 2	110147	Perfect	8.96324	8.99065	9.19783	8.94202	9.273	9.10407	8.48702	8.73298	8.80382
ILMN_1256976	Mmaa	methylmalonic aciduria (cobalamin deficiency) type A	109136	Perfect	6.11556	6.26417	6.05135	6.12389	6.35095	6.24093	6.11777	6.0676	6.18573
ILMN_2696291	Cd209d	CD209d antigen	170779	Perfect	6.05169	6.0852	5.91423	5.86212	5.82475	6.25284	6.21885	6.10678	6.49623
ILMN_2642188	Fam136a	family with sequence similarity 136, member A	66488	Perfect	6.32534	6.02608	6.06339	6.13259	6.08269	6.1902	5.87111	6.99506	6.87835
ILMN_2607207	Tead1	TEA domain family member 1	21676	Perfect	6.37618	6.00447	6.07307	6.12783	6.04936	6.68339	6.20953	5.9065	5.849
ILMN_3109289	Tcf7l1	transcription factor 7 like 1 (T cell specific, HMG box)	21415	Perfect	6.14822	5.99846	6.45015	6.25839	5.94025	6.71437	5.97109	6.13441	6.24492
ILMN_1254000	Ube2j1	ubiquitin-conjugating enzyme E2J 1	56228	Perfect	12.0066	11.8457	11.9106	11.9971	11.9915	11.9421	12.223	12.3047	12.1569
ILMN_2619240	Msr1	macrophage scavenger receptor 1	20288	Perfect	7.82845	7.89971	7.27571	7.48711	7.22345	7.71919	7.777	7.39728	7.67022
ILMN_2871359	Kctd21	potassium channel tetramerisation domain containing 21	622320	Perfect	8.75391	8.72126	9.30904	8.92187	9.02381	9.11494	8.37766	8.83302	8.58142
ILMN_1213096	Olfr1417	olfactory receptor 1417	258938	Perfect	6.01527	6.07789	6.12504	6.00532	5.94505	5.86278	5.93575	5.941	5.86909
ILMN_1253142	Metap1d	methionyl aminopeptidase type 1D (mitochondrial)	66559	Perfect	7.19053	7.08594	7.51082	7.37308	7.28886	7.40528	7.49227	7.01741	7.21705
ILMN_2924309	Olfr266	olfactory receptor 266	258482	Perfect	6.48724	6.36853	6.6238	6.56772	6.31381	6.20305	6.90074	6.93359	6.64235
ILMN_1255375	Accn1	acid-sensing (proton-gated) ion channel 2	11418	Perfect	6.25953	6.31362	6.09367	6.41634	6.16603	6.33309	6.46329	6.42313	6.46306
ILMN_1219242	Accn1	acid-sensing (proton-gated) ion channel 2	11418	Perfect	8.16345	8.22258	8.53264	8.47551	8.51076	8.64933	8.5509	8.54624	8.68471
ILMN_1254488	Mgrn1	mahogunin, ring finger 1	17237	Perfect	6.07986	6.14056	6.60782	6.13769	6.08426	6.32732	6.02869	6.21339	6.37362
ILMN_1214222	Zfp609	zinc finger protein 609	214812	Perfect	5.85085	6.07112	6.08434	6.3236	6.31914	6.33085	6.0471	5.93822	6.0185
ILMN_2810296	Zfp609	zinc finger protein 609	214812	Perfect	7.04228	6.88352	6.74135	6.71511	6.93949	6.26711	7.6098	7.56009	7.68246
ILMN_2747022	Lrrc16a	leucine rich repeat containing 16A	68732	Perfect	5.90121	6.01222	6.09245	5.73006	5.7854	6.16603	5.92022	5.76149	5.87022
ILMN_2664686	Chaf1b	chromatin assembly factor 1, subunit B (p60)	110749	Perfect	7.12767	7.42303	7.27786	7.36347	7.65678	7.64326	6.86538	6.91978	6.8685
ILMN_2985579	1700052N19Rik	RIKEN cDNA 1700052N19 gene	73419	Perfect	6.00226	6.19608	5.98283	6.10788	6.17681	6.53492	6.05555	6.24945	5.8874
ILMN_3162020	Gm5878	predicted gene 5878	545861	Perfect	14.1354	13.6045	13.913	13.8465	13.9549	13.895	13.9351	13.895	13.881
ILMN_3040064	Aebp2	AE binding protein 2	11569	Perfect	9.81024	9.67222	9.40834	9.67987	9.6159	9.41162	9.78201	9.71737	9.80004
ILMN_2683528	Gdpd1	glycerophosphodiester phosphodiesterase domain containing 1	66569	Perfect	7.14763	7.22785	7.57154	7.25359	7.6181	7.54219	7.27786	7.25709	7.43058
ILMN_2757661	5330439B14Rik	RIKEN cDNA 5330439B14 gene	321015	Perfect	6.0643	6.01264	5.97346	6.25396	6.00364	6.47753	5.76607	5.97156	5.81719
ILMN_2679635	E230025N22Rik	Riken cDNA E230025N22 gene	240216	Perfect	7.06842	7.09399	6.59919	6.67223	7.12726	6.29483	6.95354	6.71437	6.97982
ILMN_2592893	Olfr263-ps1	olfactory receptor 263	18341	Perfect	5.94995	5.98104	6.03009	5.74629	5.64257	6.05153	6.0491	5.90268	6.01115
ILMN_2526208	Hecw2	HECT, C2 and WW domain containing E3 ubiquitin protein ligase 2	329152	Perfect	6.50793	6.22913	6.50527	6.00654	6.06767	6.00561	7.06228	6.94275	6.90263
ILMN_2590894	Ak8	adenylate kinase 8	68870	Perfect	5.88935	6.11378	6.26255	6.02917	6.40619	5.89103	6.09634	5.90619	6.18524
ILMN_3163063	Bnip2	BCL2/adenovirus E1B interacting protein 2	12175	Perfect	5.92798	6.38502	6.34748	6.08295	5.67519	5.93472	5.85955	5.94106	6.24401
ILMN_3011093	Nek10	NA	NA	Perfect	6.94795	7.24853	7.10254	7.34131	7.13463	7.42772	7.38939	7.16409	6.91856
ILMN_2616888	Bmp2	bone morphogenetic protein 2	12156	Perfect	11.1916	11.2252	11.3782	11.2394	11.2492	11.2763	11.1569	11.4359	11.598
ILMN_1244673	Chrna3	cholinergic receptor, nicotinic, alpha polypeptide 3	110834	Perfect	6.0101	5.98738	6.12249	6.20499	6.15659	5.79405	6.07281	6.29957	6.43067
ILMN_2777284	Exoc3	exocyst complex component 3	211446	Perfect	10.5858	10.408	10.3593	10.7109	10.465	10.484	10.4284	10.3284	10.2642
ILMN_2749650	Epor	erythropoietin receptor	13857	Perfect	7.10461	7.41023	7.04448	6.81514	7.14671	6.99359	7.44092	7.1837	7.24994
ILMN_2638171	Tcl1	T cell lymphoma breakpoint 1	21432	Perfect	6.22482	6.14466	6.27639	6.35915	6.42946	7.03945	6.15829	6.0578	6.41523
ILMN_2985612	Tcl1	T cell lymphoma breakpoint 1	21432	Perfect	8.20326	8.32438	8.37128	8.16585	8.54357	8.61921	8.27863	8.69167	8.95054
ILMN_2763729	Olfr945	olfactory receptor 945	258499	Perfect	8.87302	8.85369	9.03784	8.96811	9.09689	9.24008	9.05635	8.9981	9.34808
ILMN_2705497	Tacc1	transforming, acidic coiled-coil containing protein 1	320165	Perfect	5.85728	6.00575	6.08703	6.03638	5.65603	6.0248	5.79691	5.7127	5.78672
ILMN_2705499	Tacc1	transforming, acidic coiled-coil containing protein 1	320165	Perfect	11.5471	11.2567	11.7237	11.7058	11.6744	11.7002	11.7013	11.4951	11.6149
ILMN_1217174	Tacc1	transforming, acidic coiled-coil containing protein 1	320165	Perfect	5.86931	5.81425	5.67269	5.83763	5.98183	6.18106	5.94011	6.075	5.65098
ILMN_2786217	Poln	DNA polymerase N	272158	Perfect	8.09443	8.57608	8.93993	8.4406	8.53981	8.8774	7.51421	8.32214	8.37164
ILMN_1247669	Pnrc1	proline-rich nuclear receptor coactivator 1	108767	Perfect	6.74894	6.46402	6.51648	6.43527	6.76392	6.14749	6.0599	6.47662	6.15503
ILMN_1217040	1300001I01Rik	clustered mitochondria (cluA/CLU1) homolog	74148	Perfect	6.31618	6.34586	6.17242	6.39061	6.4516	5.96364	6.33914	6.24803	6.37303
ILMN_2879144	Gm5591	predicted gene 5591	434171	Perfect	9.77609	9.68061	9.63846	10.067	9.82233	9.69782	10.0154	9.90984	9.91027
ILMN_3119895	Nova2	neuro-oncological ventral antigen 2	384569	Perfect	7.92121	7.67537	7.67177	7.73461	7.52026	7.00952	7.29993	7.58382	7.14062
ILMN_3044523	Nova2	neuro-oncological ventral antigen 2	384569	Good	6.73817	6.79056	6.69443	6.92677	6.99613	7.14671	6.9723	6.96712	6.84527
ILMN_2752327	Pank3	pantothenate kinase 3	211347	Perfect	8.36707	8.18324	8.52128	8.40354	8.40743	8.40868	7.66218	7.76777	7.87683
ILMN_2750172	Nrg3	neuregulin 3	18183	Perfect	8.84295	8.49619	9.17666	8.8304	9.00836	9.03784	8.67674	8.8258	8.65009
ILMN_2791170	Pmfbp1	polyamine modulated factor 1 binding protein 1	56523	Perfect	6.00324	6.29124	6.02278	5.57581	6.0371	5.93658	5.92577	5.76046	5.73185
ILMN_2837999	Prss44	protease, serine 44	73336	Perfect	6.3735	6.34775	6.21892	6.3918	6.23247	6.12648	6.07332	6.26905	6.16089
ILMN_2646241	Gripap1	GRIP1 associated protein 1	54645	Perfect	6.24995	6.10366	6.30589	6.00413	5.86925	6.44702	6.09017	6.01193	6.1532
ILMN_2893187	Gripap1	GRIP1 associated protein 1	54645	Perfect	13.2802	13.2477	13.1243	13.2187	13.1955	13.1734	13.239	13.3799	13.4019
ILMN_2745433	Ergic1	endoplasmic reticulum-golgi intermediate compartment (ERGIC) 1	67458	Perfect	8.14629	8.34865	8.11497	8.1361	8.13903	8.07079	7.90126	7.80454	7.62424
ILMN_2598615	Olfr907	olfactory receptor 907	258801	Perfect	6.58557	6.33656	6.54708	6.4102	6.83623	6.09663	6.33507	6.08087	6.12897
ILMN_1230396	Zc3h6	zinc finger CCCH type containing 6	78751	Perfect	10.1186	9.85838	9.95684	10.1951	10.1077	10.1533	9.76092	10.1208	9.86911
ILMN_2731197	Cc2d1b	coiled-coil and C2 domain containing 1B	319965	Perfect	5.93569	5.49723	6.16209	5.6853	5.67269	5.94678	5.6555	5.98053	5.82694
ILMN_2665340	Slc7a15	solute carrier family 7 (cationic amino acid transporter, y+ system), member 15	328059	Perfect	11.1721	11.0737	11.2127	11.0363	10.8666	10.4364	11.6241	11.5175	11.5616
ILMN_2650238	Spice1	spindle and centriole associated protein 1	212514	Perfect	6.39137	6.23358	6.03095	6.17199	6.5906	6.11213	6.20991	6.45076	6.41634
ILMN_2694346	Lrrc39	leucine rich repeat containing 39	109245	Perfect	5.79685	5.82939	6.03067	5.69287	6.05307	6.23722	5.63921	5.79596	6.07927
ILMN_2636229	Ly6k	lymphocyte antigen 6 complex, locus K	76486	Perfect	10.3622	10.6332	10.607	10.4679	10.59	10.4804	10.7462	10.8397	10.8813
ILMN_2671286	Tmem50b	transmembrane protein 50B	77975	Perfect	10.7202	10.924	10.7439	10.6641	10.6607	10.4047	10.4455	10.1939	10.2442
ILMN_2619110	Tmem50b	transmembrane protein 50B	77975	Perfect	5.93747	6.06533	6.15941	5.89875	6.15585	6.12977	5.85371	5.90055	5.88708
ILMN_2760430	Lrp10	low-density lipoprotein receptor-related protein 10	65107	Perfect	5.90215	5.77533	6.33366	5.85816	5.75183	5.87213	5.74939	5.56238	5.90746
ILMN_1219168	Gpn1	GPN-loop GTPase 1	74254	Perfect	5.99231	5.8935	5.92277	6.04533	6.049	6.23065	5.88813	5.92113	6.17709
ILMN_2921749	Gpn1	GPN-loop GTPase 1	74254	Perfect	5.806	6.26534	5.83445	6.01821	6.05571	5.93987	6.00675	6.20085	6.22438
ILMN_3063284	DXBay18	DNA segment, Chr X, Baylor 18	574405	Perfect****	9.39679	9.3685	9.1878	9.18911	8.89074	8.78112	9.39679	8.92528	9.42239
ILMN_3141058	Gm14685	NA	NA	Perfect****	11.288	11.9273	11.872	11.288	11.6759	11.7563	11.1245	11.4091	11.736
ILMN_2689939	Dhdh	dihydrodiol dehydrogenase (dimeric)	71755	Perfect	6.13589	6.30146	6.4916	6.24518	6.2123	6.72418	6.18502	6.03034	6.24592
ILMN_2689940	Dhdh	dihydrodiol dehydrogenase (dimeric)	71755	Perfect	14.8236	14.8236	14.8236	14.8236	14.8236	14.8236	14.6422	14.7404	14.6995
ILMN_3160364	Npy2r	neuropeptide Y receptor Y2	18167	Perfect	10.086	9.83146	10.2583	10.5002	10.414	10.6704	9.86866	9.95465	9.8235
ILMN_2604070	Celsr3	cadherin, EGF LAG seven-pass G-type receptor 3 (flamingo homolog, Drosophila)	107934	Perfect	6.28994	6.25891	6.09112	6.19951	6.21697	5.77076	6.0351	6.20658	5.91223
ILMN_2699498	Celsr3	cadherin, EGF LAG seven-pass G-type receptor 3 (flamingo homolog, Drosophila)	107934	Perfect	6.09644	6.46439	6.36631	6.26705	5.98747	5.68445	6.11923	6.16009	6.06442
ILMN_3161648	Kncn	kinocilin	654462	Perfect	5.71252	5.7137	5.88464	5.92044	6.04313	6.19869	5.76787	5.98026	5.63307
ILMN_2630078	Lrrn3	leucine rich repeat protein 3, neuronal	16981	Perfect	6.08619	6.09155	6.09501	6.07013	6.08909	6.23373	6.09509	6.22798	6.02823
ILMN_2632349	Psmc4	proteasome (prosome, macropain) 26S subunit, ATPase, 4	23996	Perfect	6.38029	6.50031	6.2454	6.22472	6.37759	6.49277	6.57993	6.53404	6.24483
ILMN_1235143	Arhgap31	Rho GTPase activating protein 31	12549	Perfect	5.87984	6.2081	5.73138	5.96916	6.02337	6.24646	5.94409	6.00145	5.90751
ILMN_1222978	Arhgap31	Rho GTPase activating protein 31	12549	Perfect	6.17467	6.13075	6.1744	6.10923	5.69943	6.18985	6.11567	5.99239	6.1292
ILMN_1251104	Zdhhc24	zinc finger, DHHC domain containing 24	70605	Perfect	13.1564	13.4323	13.5019	13.2052	13.3828	13.5291	13.1297	13.1986	13.2274
ILMN_2697127	Zdhhc24	zinc finger, DHHC domain containing 24	70605	Perfect	10.0837	10.3517	9.84697	10.0266	9.97735	9.75655	10.2529	9.99304	10.0622
ILMN_2765047	Chrd	chordin	12667	Perfect	10.8519	10.9747	10.5601	10.824	10.8248	10.9247	10.8248	10.6543	10.445
ILMN_2638114	Ptn	pleiotrophin	19242	Perfect	10.1945	10.2578	10.0088	10.2869	10.2796	10.2404	10.4425	10.1942	10.2204
ILMN_1250922	Pdxdc1	pyridoxal-dependent decarboxylase domain containing 1	94184	Perfect	6.27854	6.5958	6.49663	6.10495	6.36076	6.37362	6.12462	6.69048	6.23819
ILMN_2727980	Pdxdc1	pyridoxal-dependent decarboxylase domain containing 1	94184	Perfect	6.56385	7.13044	6.59709	6.5664	6.8448	6.38801	6.99326	7.32783	7.23011
ILMN_2720740	Tmed9	transmembrane emp24 protein transport domain containing 9	67511	Perfect	6.97157	7.10381	7.06176	7.25786	7.09569	6.46645	7.75435	7.39633	7.53002
ILMN_2981871	Tmed9	transmembrane emp24 protein transport domain containing 9	67511	Perfect	7.70127	7.65145	7.49227	7.6637	7.63403	6.84813	8.16913	8.17379	7.95569
ILMN_2645275	Mvd	mevalonate (diphospho) decarboxylase	192156	Perfect	5.80444	6.35361	6.21808	5.96839	6.45153	5.91319	6.41267	6.42388	6.62664
ILMN_3160581	Pawr	PRKC, apoptosis, WT1, regulator	114774	Perfect****	6.0825	5.78459	6.07618	5.85205	5.85354	5.87948	5.99211	5.8539	5.96766
ILMN_2863086	Polr3e	polymerase (RNA) III (DNA directed) polypeptide E	26939	Perfect	7.93307	8.10496	8.04731	8.03625	8.08748	8.44092	8.16801	8.24767	7.92321
ILMN_2660781	Polr3e	polymerase (RNA) III (DNA directed) polypeptide E	26939	Perfect	6.08091	6.05456	6.13906	5.95834	6.04287	6.04454	5.91269	6.11845	6.01887
ILMN_1256378	Lrrc49	leucine rich repeat containing 49	102747	Good	6.56447	6.63181	6.38551	6.41629	6.29723	6.75068	7.36529	7.01445	7.2105
ILMN_2665001	Lrrc49	leucine rich repeat containing 49	102747	Perfect	6.03207	6.45815	6.10366	6.22527	6.44423	6.19994	6.60554	6.02214	6.07056
ILMN_1248850	Gga1	golgi associated, gamma adaptin ear containing, ARF binding protein 1	106039	Perfect	12.7605	12.7764	12.8755	12.7786	12.8155	12.6675	12.9073	12.7237	12.6902
ILMN_2717744	Gga1	golgi associated, gamma adaptin ear containing, ARF binding protein 1	106039	Perfect	6.02462	6.21674	5.99134	6.27928	6.03517	6.44022	6.46786	6.18388	6.11374
ILMN_2894943	Gga1	golgi associated, gamma adaptin ear containing, ARF binding protein 1	106039	Perfect	7.40135	7.59166	7.39354	7.42223	7.52853	6.90263	7.14782	7.47998	7.15474
ILMN_2658244	Olfr998	olfactory receptor 998	258428	Perfect	6.42033	6.33815	6.59083	6.35451	6.60007	6.1297	6.96053	6.60438	6.7353
ILMN_1213296	Evi5l	NA	NA	Perfect	11.4907	11.7826	11.5045	11.5913	11.5238	11.5498	11.7701	11.6932	11.7343
ILMN_1227561	Plcg1	phospholipase C, gamma 1	18803	Perfect	11.9251	11.5708	11.8381	11.7563	11.8565	11.7531	12.1363	12.0358	12.0914
ILMN_1234340	Snph	syntaphilin	241727	Perfect	7.0138	6.95354	6.97008	6.89744	6.66362	7.25491	6.94369	6.82578	6.56239
ILMN_2754054	9130401M01Rik	RIKEN cDNA 9130401M01 gene	75758	Perfect	11.1905	11.2905	11.4606	11.2842	11.3484	11.3253	11.1529	11.2567	11.3962
ILMN_2747580	AK134514	NA	NA	Perfect***	11.0892	11.0264	11.2854	11.2641	11.3241	11.3903	11.2199	11.059	11.0247
ILMN_2741464	Fgd5	FYVE, RhoGEF and PH domain containing 5	232237	Perfect	6.01902	6.05045	5.91909	5.89027	6.12599	5.66164	6.2524	6.02007	5.75463
ILMN_2741465	Fgd5	FYVE, RhoGEF and PH domain containing 5	232237	Perfect	9.46426	9.33465	9.55546	9.32999	9.60192	9.69937	9.1827	9.31488	9.35279
ILMN_2699737	Ihh	Indian hedgehog	16147	Perfect	10.1059	10.0234	10.3732	10.2591	10.4674	10.607	10.6379	10.5892	10.7124
ILMN_3001202	Gipc3	GIPC PDZ domain containing family, member 3	209047	Perfect	8.96416	9.1916	9.42548	8.89517	9.39386	9.34515	8.98207	9.40834	9.48615
ILMN_2988480	Slc15a2	solute carrier family 15 (H+/peptide transporter), member 2	57738	Good	6.31603	6.48834	6.27216	6.2124	6.2314	6.2953	6.25204	6.23489	6.10722
ILMN_2622755	Pabpc5	poly(A) binding protein, cytoplasmic 5	93728	Perfect	5.8685	5.99681	5.41372	5.70682	6.0159	6.00566	6.02401	5.8857	5.96994
ILMN_2470983	Ttpa	tocopherol (alpha) transfer protein	50500	Perfect	8.9801	8.8134	8.34425	8.63476	8.16801	8.13525	9.35681	9.06517	9.26169
ILMN_1237181	Zfp353	zinc finger protein 353, pseudogene	234203	Perfect	11.5361	11.6697	11.5553	11.5135	11.4752	11.4661	10.9616	11.4495	11.9886
ILMN_1252195	Arf3	ADP-ribosylation factor 3	11842	Perfect	5.9776	6.01174	5.9743	6.14222	6.06606	6.71785	6.08827	6.113	5.77406
ILMN_2941790	Cldn6	claudin 6	54419	Perfect	6.25068	6.14857	6.34496	6.13197	6.07927	6.4917	6.59939	6.23919	6.22566
ILMN_2758803	1700019G17Rik	RIKEN cDNA 1700019G17 gene	75541	Perfect	12.0044	11.8623	12.1116	11.9744	12.1424	12.0286	11.9421	12.0097	12.1217
ILMN_2631179	1700019G17Rik	RIKEN cDNA 1700019G17 gene	75541	Perfect	7.46465	7.91027	8.12034	7.7215	8.09968	8.49089	7.5565	7.68354	7.49646
ILMN_2631180	1700019G17Rik	RIKEN cDNA 1700019G17 gene	75541	Perfect	8.6565	8.4696	8.54357	8.61599	8.54491	8.55317	8.93706	8.67607	8.51776
ILMN_2925974	Zcchc8	zinc finger, CCHC domain containing 8	70650	Perfect	8.78996	8.72433	8.60392	8.65607	8.60537	8.45536	8.15311	8.15528	8.33597
ILMN_2655295	Vps53	vacuolar protein sorting 53 (yeast)	68299	Perfect	7.07352	6.95429	7.21995	7.32871	7.24664	7.32047	7.39928	7.45996	7.15425
ILMN_2821336	Vps53	vacuolar protein sorting 53 (yeast)	68299	Perfect	6.35139	5.85472	6.10626	5.78196	6.14242	6.48197	5.57463	5.74089	5.89687
ILMN_1258453	Vps53	vacuolar protein sorting 53 (yeast)	68299	Perfect	6.64226	6.42288	6.72334	6.5973	6.82844	6.39045	6.7491	6.71279	6.68532
ILMN_2608693	Olfr1245	olfactory receptor 1245	258784	Perfect	6.20484	6.20753	6.10967	6.25303	6.25096	6.1715	6.17214	6.15543	5.96254
ILMN_2967750	Fam123a	APC membrane recruitment 2	72125	Perfect	9.61488	9.71289	9.83097	9.54955	9.39466	9.74881	9.50221	9.58397	9.40701
ILMN_2660766	Cd59b	CD59b antigen	333883	Perfect****	6.33031	6.16783	6.81202	6.4014	6.13108	6.04242	6.07554	6.39331	6.06628
ILMN_2792143	Cd59b	CD59b antigen	333883	Perfect	6.09107	5.86099	6.21192	5.48411	5.87768	5.86831	5.67954	5.86029	6.08715
ILMN_1247936	Olfr571	olfactory receptor 571	259089	Perfect	5.93532	5.82198	6.09178	5.87044	5.84864	6.12304	5.66196	5.993	5.88819
ILMN_2711452	Krtap14	keratin associated protein 14	23927	Perfect	6.16141	6.31815	6.02862	6.29037	6.49787	6.78205	6.35756	6.35106	6.21204
ILMN_2685921	Chrnb1	cholinergic receptor, nicotinic, beta polypeptide 1 (muscle)	11443	Perfect	6.13173	6.24492	6.48724	6.61045	6.91456	5.89591	6.39943	6.46613	6.45461
ILMN_2803156	4930403L05Rik	protein phosphatase 1, regulatory (inhibitor) subunit 2, pseudogene 9	67395	Perfect	6.53296	6.06013	6.07806	6.36121	6.18749	5.97708	6.33189	6.25315	6.46601
ILMN_2896843	Cd248	CD248 antigen, endosialin	70445	Perfect	6.40169	6.23835	6.54798	6.62444	6.34197	6.49718	5.89482	6.40173	6.27653
ILMN_2670001	Cd248	CD248 antigen, endosialin	70445	Perfect	5.69489	5.85756	5.86183	5.90562	6.25784	6.07004	5.61616	6.01237	6.08723
ILMN_1217072	Cyp4a12b	cytochrome P450, family 4, subfamily a, polypeptide 12B	13118	Perfect	5.80191	6.31138	5.67121	5.70169	6.2122	6.69413	5.96959	6.02261	5.84245
ILMN_1259837	H2-T3	histocompatibility 2, T region locus 3	15043	Perfect	6.69278	6.58199	6.59665	6.76543	6.85729	6.61338	6.51207	6.59362	6.44321
ILMN_1225029	Mboat1	membrane bound O-acyltransferase domain containing 1	218121	Perfect	6.60544	6.62437	6.47508	6.48343	6.51843	6.24575	6.43092	6.30837	6.70025
ILMN_2747176	Mill2	MHC I like leukocyte 2	243864	Perfect	5.94373	6.09753	5.91615	6.17258	6.16933	6.62619	5.98216	5.89095	5.92049
ILMN_3113845	Mill2	MHC I like leukocyte 2	243864	Perfect	8.28497	8.1156	8.21285	8.31097	8.21538	8.20965	7.83278	7.82496	7.38529
ILMN_2742426	Selenbp1	selenium binding protein 1	20341	Perfect	6.53894	6.70089	6.11883	6.43103	6.02256	6.1217	7.74302	7.41499	7.81895
ILMN_2655204	Apc	adenomatosis polyposis coli	11789	Perfect	11.6759	11.578	11.5188	11.7596	11.4781	11.6576	11.4152	11.0269	10.9484
ILMN_2650013	Apc	adenomatosis polyposis coli	11789	Perfect	9.28507	9.09786	8.94859	9.11539	9.3412	9.32659	8.98517	8.82949	8.72189
ILMN_2695936	Fem1a	feminization 1 homolog a (C. elegans)	14154	Perfect	6.29857	5.82694	5.66613	6.01425	5.8689	6.26404	5.81739	6.26817	5.55751
ILMN_2607951	Haao	3-hydroxyanthranilate 3,4-dioxygenase	107766	Perfect	5.8361	6.29078	6.34775	6.01539	6.25358	6.54393	6.25289	6.15077	6.33401
ILMN_2740869	Rims2	regulating synaptic membrane exocytosis 2	116838	Perfect	10.4438	10.5892	10.4387	10.5244	10.2674	10.424	10.7434	10.7294	10.5081
ILMN_2919904	Olfr301	olfactory receptor 301	257958	Perfect	10.4229	10.3439	10.3883	10.6505	10.7533	10.8341	10.7097	10.4087	10.3212
ILMN_2950302	Drg1	developmentally regulated GTP binding protein 1	13494	Perfect	5.7967	5.73305	6.15369	5.83637	5.85965	5.99846	5.72409	6.08208	5.7502
ILMN_1238919	Drg1	developmentally regulated GTP binding protein 1	13494	Perfect	5.7347	5.62523	5.9423	5.74473	5.62	5.78778	5.8386	5.65407	5.84027
ILMN_1252761	Drg1	developmentally regulated GTP binding protein 1	13494	Perfect	5.75824	6.12738	6.06682	5.75485	5.87732	6.49787	5.67144	5.63855	5.90342
ILMN_2656677	Fkbp8	FK506 binding protein 8	14232	Perfect	6.13667	5.98407	5.73508	5.92287	6.14292	5.86107	5.84209	6.0109	5.70003
ILMN_2612868	Etnk2	NA	NA	Perfect	5.911	6.22853	6.15014	6.10225	5.95187	6.03927	6.22783	6.20637	6.37599
ILMN_2607776	Prl4a1	prolactin family 4, subfamily a, member 1	19110	Perfect	6.17252	5.91587	5.7727	5.63065	5.84433	5.72657	6.07215	5.97708	5.69363
ILMN_1231293	D730039F16Rik	cutA divalent cation tolerance homolog-like	77996	Perfect	5.79294	5.99542	5.31345	6.12941	6.16815	5.85622	5.68063	5.89514	5.7827
ILMN_2888448	Ccr6	chemokine (C-C motif) receptor 6	12458	Perfect	5.92163	6.10809	5.80459	5.97561	5.88532	5.84988	5.83729	6.00714	5.65697
ILMN_2639012	Ccr6	chemokine (C-C motif) receptor 6	12458	Perfect	5.87926	6.07701	5.99873	5.93275	5.88286	6.07371	5.8863	5.84533	5.41372
ILMN_2716989	Prss2	protease, serine 2	22072	Perfect	6.83281	6.71346	6.58511	6.47929	6.59328	6.56561	6.86919	6.66042	6.90147
ILMN_2642781	Rnf128	ring finger protein 128	66889	Perfect	10.0705	10.0593	10.1323	10.1055	10.2754	10.079	9.97176	10.1434	10.1135
ILMN_1231910	Rnf128	ring finger protein 128	66889	Perfect	11.4812	11.4048	11.3812	11.4852	11.4758	11.3812	11.9207	11.8416	11.9945
ILMN_1229519	Fech	ferrochelatase	14151	Perfect	6.82924	6.30641	6.61894	7.06151	6.95992	7.07991	6.85927	6.73945	6.65701
ILMN_1228534	Fech	ferrochelatase	14151	Perfect	5.8738	5.82045	6.22727	5.78647	5.90113	5.72063	5.73213	5.9795	5.80959
ILMN_2710731	Fech	ferrochelatase	14151	Perfect	5.86441	6.41076	6.27267	6.3595	5.99718	6.03185	6.41493	5.92733	6.18059
ILMN_2982019	Klra1	NA	NA	Good****	6.31249	6.13129	6.20951	6.39451	6.43178	6.58034	6.2983	6.21145	6.2733
ILMN_1243451	Hvcn1	hydrogen voltage-gated channel 1	74096	Perfect	5.81128	6.07621	5.82325	5.98449	6.39079	5.66119	5.98265	5.72604	5.95765
ILMN_2708811	Bre	brain and reproductive organ-expressed protein	107976	Perfect	5.7098	5.93612	6.41883	5.78276	5.92515	5.86486	6.16807	6.19251	6.02058
ILMN_2763182	Bre	brain and reproductive organ-expressed protein	107976	Perfect	10.2186	10.5008	10.4023	10.2287	10.3616	10.3118	10.6358	10.445	10.7813
ILMN_1251484	Ppm1m	protein phosphatase 1M	67905	Perfect	5.97896	6.37336	5.77466	6.05119	6.22993	6.47595	5.80167	6.41749	6.00102
ILMN_2660103	Acvr1	activin A receptor, type 1	11477	Perfect	9.14169	9.35045	9.1464	9.06785	9.13709	9.03536	9.2802	9.41048	9.37507
ILMN_2940446	Dgka	diacylglycerol kinase, alpha	13139	Good****	6.01196	5.85986	5.97417	5.80832	6.00046	6.00769	5.98503	6.21791	5.89044
ILMN_2757780	Dgka	diacylglycerol kinase, alpha	13139	Perfect	6.21024	6.308	6.44389	6.42568	6.33034	6.12777	6.17353	6.12455	6.44081
ILMN_2658961	Dgka	diacylglycerol kinase, alpha	13139	Perfect	5.85986	6.26637	5.92073	6.47731	5.99542	5.96745	5.79628	5.74662	6.39416
ILMN_2684538	Olfr1278	olfactory receptor 1278	258389	Perfect	8.16503	8.16585	7.93004	7.91987	7.90196	7.74826	8.22052	7.95791	7.99976
ILMN_1239208	Rgs3	regulator of G-protein signaling 3	50780	Perfect	12.7237	12.8823	12.8648	12.8116	13.0054	12.7944	12.9109	13.0054	12.9561
ILMN_2727618	Snrpe	small nuclear ribonucleoprotein E	20643	Perfect	9.57843	9.25685	9.16222	9.44685	9.26725	9.07452	9.03719	8.85446	8.76276
ILMN_2957167	4931417G12Rik	Fancd2 opposite strand	70979	Perfect	5.77678	5.79378	6.11357	5.87977	6.00552	5.95809	6.17849	5.84364	5.84799
ILMN_2717897	Trim61	tripartite motif-containing 60	234329	Perfect	5.31345	5.93756	5.85348	5.78488	6.0793	5.90195	6.0686	5.84023	5.88561
ILMN_2694275	Lxn	latexin	17035	Perfect	9.53999	9.47249	9.51399	9.56248	9.5202	9.41554	9.88122	9.63716	9.68061
ILMN_2634537	Cox7b2	cytochrome c oxidase subunit VIIb2	78174	Perfect	6.32778	5.97055	5.86917	5.79851	5.77824	5.40583	5.77121	5.50864	5.80348
ILMN_3163211	Tmem107	transmembrane protein 107	66910	Perfect	10.4206	10.9094	10.7189	10.4394	10.6278	10.4303	10.1098	10.3483	10.2464
ILMN_1217473	5830433M19Rik	caspase activity and apoptosis inhibitor 1	67770	Perfect	8.47067	9.03949	8.92782	8.56982	8.38827	8.54276	8.87464	8.96588	9.39357
ILMN_2681186	Rab7l1	RAB29, member RAS oncogene family	226422	Perfect	5.89822	5.96578	5.65998	5.79326	5.84282	5.80282	5.68698	5.71034	5.98299
ILMN_1260072	Stk32a	serine/threonine kinase 32A	269019	Perfect	6.18848	5.73006	5.79283	5.77104	5.85371	5.9051	5.677	5.84097	5.72731
ILMN_1234698	Tspan2	tetraspanin 2	70747	Perfect	5.74019	5.71818	5.58597	5.79908	5.86877	5.94875	5.84697	5.88018	5.7304
ILMN_2724220	1700108M19Rik	leucine rich repeat containing 72	71156	Perfect	7.59815	7.52536	7.5057	7.74168	7.7299	7.4404	7.31412	7.60142	7.3065
ILMN_2676806	Mbd2	methyl-CpG binding domain protein 2	17191	Perfect	6.41596	6.26905	6.49401	6.46243	6.71467	6.26277	6.02633	6.10833	6.14592
ILMN_1259822	Caskin2	CASK-interacting protein 2	140721	Perfect	6.22802	5.78385	5.88521	5.86015	5.94023	6.00025	6.06692	5.91774	6.17982
ILMN_1215183	Gli3	GLI-Kruppel family member GLI3	14634	Perfect	6.32824	6.69004	6.40173	6.58951	6.45766	6.57161	6.7876	6.84336	6.61045
ILMN_2721399	Ctsw	cathepsin W	13041	Perfect	6.4256	6.26008	6.35943	6.55194	6.18767	6.28909	6.48783	6.56892	6.73323
ILMN_3152137	Tom1l2	target of myb1-like 2 (chicken)	216810	Perfect	8.63952	8.44538	8.90667	8.73734	8.71071	8.80472	7.99852	8.212	8.21078
ILMN_3073318	Tom1l2	target of myb1-like 2 (chicken)	216810	Perfect	7.05413	7.0997	7.23316	7.15757	6.96202	6.62975	6.00697	6.20499	6.40673
ILMN_2498659	Tom1l2	target of myb1-like 2 (chicken)	216810	Perfect	10.7346	11.0054	10.8203	10.6615	10.7618	10.5022	10.292	10.5743	10.5799
ILMN_1239087	Pex19	peroxisomal biogenesis factor 19	19298	Perfect	5.74201	5.94894	5.96324	5.78234	6.13705	6.21039	6.08843	5.81154	5.83802
ILMN_2970834	Pex19	peroxisomal biogenesis factor 19	19298	Good	6.27157	6.75493	6.77059	6.76899	6.06421	6.4999	6.5767	6.4968	6.35001
ILMN_2722488	Thumpd1	THUMP domain containing 1	233802	Perfect	5.8045	5.90231	6.14961	5.59229	6.17923	6.17105	5.81093	6.08761	5.96245
ILMN_1215011	Anp32b	acidic (leucine-rich) nuclear phosphoprotein 32 family, member B	67628	Perfect	5.78341	5.67401	5.92031	6.01119	5.91607	5.78488	5.98469	6.07956	5.95215
ILMN_2648990	Slco1a4	solute carrier organic anion transporter family, member 1a4	28250	Perfect	6.58076	6.45203	6.27105	6.80741	6.01408	6.34215	6.92591	6.43816	6.40655
ILMN_1258323	Slco1a4	solute carrier organic anion transporter family, member 1a4	28250	Perfect	9.685	10.7462	11.1953	9.92765	10.4931	11.286	9.67816	10.4723	10.7005
ILMN_3143069	Klhl15	kelch-like 15	236904	Perfect	6.53703	6.24931	6.67002	6.18361	5.98422	7.0306	5.93048	6.10342	6.59867
ILMN_2727712	Ptpn4	protein tyrosine phosphatase, non-receptor type 4	19258	Perfect	5.85245	5.85259	5.65717	5.96303	5.96821	5.72441	5.98687	5.8685	5.83086
ILMN_1244226	Plrg1	pleiotropic regulator 1, PRL1 homolog (Arabidopsis)	53317	Perfect	6.01858	5.97489	5.79354	5.81626	5.53699	6.11896	5.93388	5.80067	5.91753
ILMN_2671517	Rps15	ribosomal protein S15	20054	Good	9.62599	9.21369	9.06137	9.13481	9.10904	8.91621	9.48895	9.65638	9.87904
ILMN_2622307	Ank3	ankyrin 3, epithelial	11735	Perfect	5.84023	5.84018	5.76219	5.93434	5.50144	6.24351	5.94399	6.08836	5.88641
ILMN_2622306	Ank3	ankyrin 3, epithelial	11735	Perfect	6.75669	6.82924	7.08007	6.65248	6.75571	6.97886	6.6368	6.61275	6.70183
ILMN_1227817	Ank3	ankyrin 3, epithelial	11735	Perfect	8.17064	8.08714	8.04784	7.76412	8.17591	8.1452	7.94426	7.89776	8.20788
ILMN_2861524	Gm13043	NA	NA	Perfect****	6.2733	6.43893	6.32955	6.52851	6.44863	6.29112	6.00561	6.11338	6.13245
ILMN_1237907	Ing5	inhibitor of growth family, member 5	66262	Perfect	5.89231	5.65428	5.66717	5.84209	5.61724	5.72324	5.83642	5.74465	5.79556
ILMN_2658171	Ing5	inhibitor of growth family, member 5	66262	Perfect	6.5704	6.00957	6.37883	5.7282	6.09614	5.96534	6.75127	6.69977	6.74578
ILMN_2660862	Sepn1	selenoprotein N, 1	74777	Perfect	5.65795	5.66361	5.94864	5.93446	5.99091	5.89893	5.85635	5.66492	5.74615
ILMN_2862875	Klhl23	kelch-like 23	277396	Perfect	11.7483	11.9688	11.7637	11.736	11.7942	11.6675	12.4959	12.3097	12.3386
ILMN_2886465	Zdhhc22	zinc finger, DHHC-type containing 22	238331	Perfect	5.79973	5.9383	6.09778	5.72925	6.10986	5.79158	6.0269	5.6566	5.80002
ILMN_2797403	Prdx6-ps1	peroxiredoxin 6B	320769	Perfect	5.77576	5.84576	5.63952	5.84333	5.90522	5.84672	6.19272	5.99121	5.79797
ILMN_2733146	Prdx6-ps1	peroxiredoxin 6B	320769	Perfect	6.06127	5.94074	5.80551	5.66775	6.40964	5.83674	5.91949	5.99594	6.06744
ILMN_1239281	Prdx6-ps1	peroxiredoxin 6B	320769	Perfect	6.15069	5.74721	6.14872	5.85524	6.08893	6.06603	5.71151	5.75832	5.65817
ILMN_1244647	Prdx6-ps1	peroxiredoxin 6B	320769	Perfect	6.40032	6.13017	6.33524	6.26508	6.38247	6.14209	6.67261	6.29463	6.52243
ILMN_2846254	Pgpep1	pyroglutamyl-peptidase I	66522	Perfect	9.04671	9.33175	9.53318	9.32421	9.46156	9.60051	8.29861	8.42067	8.15528
ILMN_2497616	Uqcrb	ubiquinol-cytochrome c reductase binding protein	67530	Perfect****	9.7054	9.87944	10.239	9.85329	10.2758	10.5419	10.1433	10.5307	10.4319
ILMN_2636360	Shisa5	shisa homolog 5 (Xenopus laevis)	66940	Perfect	8.33507	8.16503	8.43157	8.29804	8.28913	8.46609	7.1837	7.39585	7.55858
ILMN_3160809	Olfr524	olfactory receptor 524	258055	Perfect	5.59888	6.35692	6.34051	6.11136	6.22663	6.66403	6.12704	5.94936	6.09804
ILMN_2593313	Gm14461	predicted gene 14461	329436	Perfect	5.90352	5.90943	6.31312	5.86458	5.91295	5.77857	5.78276	6.09921	6.19554
[truncated: 22,327 more rows]
