# Supplementary material for: Low-dose salinomycin induces anti-leukemic responses in AML and MLL
Source: Oncotarget. 2016 Sep 6;7(45):73448–61. doi: 10.18632/oncotarget.11866 (PMC5341990; doi:10.18632/oncotarget.11866)
Supplement: Supplementary file 3 [file oncotarget-07-73448-s003.xlsx]

## Sheet: Salinomycin-100 nM MAF9 P<0.01
ID PROBE	ID.SYMBOL	ID.GENENAME	ID.ENTREZID	logFC	AvExpr	t	P.Value	adj.P.Val	B
ILMN_2652909	Ddit3	DNA-damage inducible transcript 3	13198	2.11806	9.61006	11.3433	2.53319e-08	0.000529236	8.09676
ILMN_2742152	Gadd45a	growth arrest and DNA-damage-inducible 45 alpha	13197	1.43241	10.7907	10.783	4.73521e-08	0.000529236	7.67135
ILMN_2710705	Sqstm1	sequestosome 1	18412	1.81306	11.3327	10.5044	6.52679e-08	0.000529236	7.44786
ILMN_2621643	Col4a1	collagen, type IV, alpha 1	12826	2.03151	7.7608	10.0983	1.05476e-07	0.000641455	7.10704
ILMN_1225528	Trib3	tribbles homolog 3 (Drosophila)	228775	1.3547	10.5436	9.74562	1.62022e-07	0.000788269	6.79581
ILMN_2678218	Mmp2	matrix metallopeptidase 2	17390	1.17698	6.77584	8.66718	6.50432e-07	0.00263707	5.74832
ILMN_2947568	Gadd45a	growth arrest and DNA-damage-inducible 45 alpha	13197	1.29013	10.1905	8.33877	1.01819e-06	0.00349763	5.39837
ILMN_2754364	Ltf	lactotransferrin	17002	-1.58884	7.5737	-8.25093	1.15025e-06	0.00349763	5.30216
ILMN_2708877	Plekha1	pleckstrin homology domain containing, family A (phosphoinositide binding specific) member 1	101476	1.04098	10.1806	8.11268	1.3962e-06	0.00374857	5.14846
ILMN_2948143	Slc7a11	solute carrier family 7 (cationic amino acid transporter, y+ system), member 11	26570	1.38753	9.49084	8.0429	1.54097e-06	0.00374857	5.06981
ILMN_3142803	Cxcl10	chemokine (C-X-C motif) ligand 10	15945	1.85528	7.39362	7.92135	1.83248e-06	0.00405244	4.93107
ILMN_2600113	Gtpbp2	GTP binding protein 2	56055	1.21765	10.5677	7.81817	2.1258e-06	0.0041708	4.81154
ILMN_2790246	Herpud1	homocysteine-inducible, endoplasmic reticulum stress-inducible, ubiquitin-like domain member 1	64209	0.956633	12.3713	7.78544	2.22891e-06	0.0041708	4.77329
ILMN_2927373	Ddit3	DNA-damage inducible transcript 3	13198	1.83575	8.68181	7.66608	2.65218e-06	0.00449424	4.63239
ILMN_2955020	Ticam2	toll-like receptor adaptor molecule 2	225471	1.22912	7.96136	7.63612	2.77126e-06	0.00449424	4.59668
ILMN_2742042	Nupr1	nuclear protein transcription regulator 1	56312	1.08767	10.6958	7.32691	4.38928e-06	0.00667335	4.21988
ILMN_2731949	Klf6	Kruppel-like factor 6	23849	1.27736	10.3268	7.24279	4.9848e-06	0.00702345	4.11473
ILMN_1221817	Cd74	CD74 antigen (invariant polypeptide of major histocompatibility complex, class II antigen-associated)	16149	1.36671	6.79357	7.21535	5.197e-06	0.00702345	4.08019
ILMN_3001914	Nfkbia	nuclear factor of kappa light polypeptide gene enhancer in B cells inhibitor, alpha	18035	1.6575	9.4993	7.05123	6.68275e-06	0.00828854	3.87102
ILMN_2790241	Herpud1	homocysteine-inducible, endoplasmic reticulum stress-inducible, ubiquitin-like domain member 1	64209	0.807461	12.8246	7.03858	6.81455e-06	0.00828854	3.85472
ILMN_1253919	Ccl3	chemokine (C-C motif) ligand 3	20302	2.34048	10.9153	6.98263	7.43117e-06	0.00860813	3.78229
